# Supplementary material for: Genetic architecture of gene expression in ovine skeletal muscle
Source: BMC Genomics. 2011 Dec 15;12:607. doi: 10.1186/1471-2164-12-607 (PMC3265547; doi:10.1186/1471-2164-12-607)
Supplement: Additional file 1 — Genes in the identified WGCNA modules and the differential gene co-expression network modules. This file lists the genes present in the identified WGCNA modules and the differential gene co-expression network modules. Each module was identified by a colour name. The Affymetrix probe set, gene symbol and gene name are listed. Some probe sets could not be uniquely annotated. [file 1471-2164-12-607-S1.XLSX]

## Sheet: WGCNA modules
CYANWGCNA	CYANWGCNA	CYANWGCNA			LIGHT GREENWGCNA	LIGHT GREENWGCNA	LIGHT GREENWGCNA		TANWGCNA	TANWGCNA	TANWGCNA			VIOLETWGCNA	VIOLETWGCNA	VIOLETWGCNA
Probe set	Gene	Gene name			Probe set	Gene	Gene name		Probe set	Gene	Gene name			Probe set	Gene	Gene name
Bt.10266.1.S1_at	PSMA1	proteasome (prosome, macropain) subunit, alpha type, 1			Bt.12469.1.S1_at	RPS21	ribosomal protein S21		Bt.1131.1.S1_at	PPIB	peptidylprolyl isomerase B			Bt.10189.1.S1_at	ZFP91	similar to hCG2042749
Bt.1121.1.S1_at	TAF9	TAF9 RNA polymerase II, TATA box binding protein (TBP)-associated factor, 32kDa			Bt.1269.1.S1_a_at	RPS12	ribosomal protein S12		Bt.15882.2.S1_a_at	SRI	sorcin			Bt.11687.2.S1_at	SRL	sarcalumenin
Bt.11306.1.S1_at	TAF11	TAF11 RNA polymerase II, TATA box binding protein (TBP)-associated factor, 28kDa			Bt.12911.1.S1_at	RPL26	ribosomal protein L26; similar to ribosomal protein L26		Bt.16032.1.S1_at	ANXA1	annexin A1; similar to Annexin A1			Bt.12924.1.S1_at	BRB	brain ribonuclease
Bt.11448.1.S1_at	PTMA	prothymosin alpha			Bt.1372.2.S1_at		similar to hCG23722		Bt.18366.1.S1_at	PSMB11	proteasome (prosome, macropain) subunit, beta type, 11			Bt.1333.1.S1_at	RYR1	similar to ryanodine receptor
Bt.12285.2.S1_a_at	NMI	n-MYC (AND stat) interactor			Bt.14228.1.S1_at	RPL36	ribosomal protein L36; similar to ribosomal protein L36; hypothetical protein LOC100139388		Bt.20051.1.S1_at	LOC515112	misc_RNA LOC515112			Bt.13852.3.S1_a_at	LRRFIP2	leucine rich repeat (in FLII) interacting protein 2
Bt.12461.1.S1_at	ERH	similar to enhancer of rudimentary homolog; enhancer of rudimentary homolog (Drosophila)			Bt.15530.1.S1_at	RPL12	similar to 60S ribosomal protein L12; ribosomal protein L12		Bt.22085.1.S1_at	RBM15	RNA binding motif protein 15			Bt.13886.3.S1_a_at	USP34	ubiquitin specific peptidase 34
Bt.12802.1.S1_at	UBE2V1	ubiquitin-conjugating enzyme E2 variant 2			Bt.15931.1.S1_at	RPL14	ribosomal protein L14		Bt.2219.1.S1_at	SRP14	signal recognition particle 14kDa (homologous Alu RNA binding protein)			Bt.16040.1.S1_at	SH3BGRL3	SH3 domain binding glutamic acid-rich protein like 3
Bt.13237.1.S1_at	PSMA4	proteasome (prosome, macropain) subunit, alpha type, 4			Bt.16991.1.S1_a_at	EEF1B	eukaryotic translation elongation factor 1 beta 2; similar to eukaryotic translation elongation factor 1 beta 2-like; similar to eukaryotic translation elongation factor 1 beta 2		Bt.22772.1.S1_at	RPS28	similar to ribosomal protein S28; ribosomal protein S28			Bt.19709.1.S1_at	LASS2	LAG1 homolog, ceramide synthase 2
Bt.13352.1.S1_at	POLG	similar to DNA polymerase subunit gamma-1 (Mitochondrial DNA polymerase catalytic subunit) (PolG-alpha)			Bt.19498.1.A1_a_at	RPL26L1	ribosomal protein L26-like 1		Bt.23343.2.S1_a_at	RPL27A	similar to ribosomal protein L27a; ribosomal protein L27a; similar to ribosomal protein L27a-like			Bt.20461.1.S1_at	OXSR1	oxidative-stress responsive 1
Bt.13497.1.S1_at	RCHY1	ring finger and CHY zinc finger domain containing 1			Bt.21051.1.S1_at	MRPL50	mitochondrial ribosomal protein L50		Bt.23522.1.S1_at	ITM2B	integral membrane protein 2B			Bt.20619.1.S1_at	MSI2	musashi homolog 2 (Drosophila)
Bt.13705.1.S1_at	SSR2	signal sequence receptor, beta (translocon-associated protein beta)			Bt.21217.1.S1_at	SSBP1	single-stranded DNA binding protein 1		Bt.2453.1.S1_at	POLR2H	polymerase (RNA) II (DNA directed) polypeptide H			Bt.21767.1.S1_a_at	TTN	titin
Bt.13908.1.S1_at	MRPS22	mitochondrial ribosomal protein S22			Bt.21230.1.S1_at	GTF2H5	general transcription factor IIH, polypeptide 5		Bt.24949.1.S1_at	LSM5	LSM5 homolog, U6 small nuclear RNA associated (S. cerevisiae)			Bt.21978.1.S1_at	CCDC88C	coiled-coil domain containing 88C
Bt.14142.1.S1_at	PI4KA	phosphatidylinositol 4-kinase, catalytic, alpha			Bt.23001.1.S1_a_at	RPS20	ribosomal protein S20; similar to ribosomal protein S20		Bt.26122.2.S1_at	UXT	ubiquitously-expressed transcript			Bt.22543.1.S1_at	KPNA6	karyopherin alpha 6 (importin alpha 7)
Bt.14186.1.S1_at	ACTG1	actin, gamma 1; similar to Actin, cytoplasmic 2 (Beta-actin-2); actin, beta			Bt.23339.1.S1_at	RPL15	ribosomal protein L15		Bt.2798.1.S1_a_at	TMSB10	thymosin beta 10			Bt.23218.1.S1_at	CTSK	cathepsin K
Bt.1556.1.S1_at	HRSP12	heat-responsive protein 12; similar to Heat-responsive protein 12			Bt.23381.1.S1_at	RPL10A	ribosomal protein L10a; similar to ribosomal protein L10a		Bt.28398.1.S1_at	BRIX1	brix domain containing 2			Bt.23268.1.S1_at	NPC2	Niemann-Pick disease, type C2
Bt.16111.1.S1_at	GMFB	glia maturation factor beta			Bt.23548.1.S1_at	RPL34	ribosomal protein L34; similar to ribosomal protein L34		Bt.4949.1.S1_at	SF3B5	splicing factor 3b, subunit 5, 10kDa			Bt.23278.1.S1_at	AIF1	allograft inflammatory factor 1
Bt.1703.1.S1_at	EIF2S1	similar to eukaryotic translation initiation factor 2, subunit 1 alpha; eukaryotic translation initiation factor 2, subunit 1 alpha, 35kDa			Bt.2824.1.S1_at	BLOC1S1	biogenesis of lysosomal organelles complex-1, subunit 1		Bt.5491.1.S1_at	RABAC1	Rab acceptor 1 (prenylated)			Bt.23821.1.S1_at	ZBTB20	zinc finger and BTB domain containing 20
Bt.17573.1.A1_at	ZBTB16	zinc finger and BTB domain containing 16			Bt.2834.1.S1_at	EIF1AX	similar to Eukaryotic translation initiation factor 1A, X-chromosomal (eIF-1A X isoform) (eIF-4C); eukaryotic translation initiation factor 1A, X-linked		Bt.6230.1.S1_at	C29H11orf10	chromosome 11 open reading frame 10 ortholog			Bt.24219.1.A1_at	ASH1L	ash1 (absent, small, or homeotic)-like (Drosophila)
Bt.18570.2.A1_s_at	PSMB2	proteasome (prosome, macropain) subunit, beta type, 2			Bt.2847.1.S1_a_at	MYL6	myosin, light chain 6, alkali, smooth muscle and non-muscle		Bt.6289.1.S1_at	SPTLC1	serine palmitoyltransferase, long chain base subunit 1			Bt.24317.1.A1_at	SOX6	SRY (sex determining region Y)-box 6
Bt.19500.1.S1_at	SF3B14	splicing factor 3B, 14 kDa subunit; similar to Pre-mRNA branch site protein p14 (SF3B 14 kDa subunit)			Bt.28706.3.S1_a_at	CNIH4	cornichon homolog 4 (Drosophila)		Bt.6496.1.S1_at	HBXIP	hepatitis B virus x interacting protein; similar to hepatitis B virus x-interacting protein			Bt.26974.1.S1_at	EIF2C1	eukaryotic translation initiation factor 2C, 1
Bt.1973.1.S1_at	SNRPD2	small nuclear ribonucleoprotein D2 polypeptide 16.5kDa			Bt.2934.1.S1_at	RPS26	similar to 40S ribosomal protein S26; ribosomal protein S26; similar to ribosomal protein S26; 40S ribosomal protein S26-2-like		Bt.6530.1.S1_at	SLC4A1AP	solute carrier family 4 (anion exchanger), member 1, adaptor protein			Bt.28463.1.S1_at	DICER1	dicer 1, ribonuclease type III
Bt.20040.1.S1_at	WDR61	WD repeat domain 61			Bt.3036.1.S1_at	RPL11	ribosomal protein L11; similar to ribosomal protein L11		Bt.748.1.S1_at	POLR2J	polymerase (RNA) II (DNA directed) polypeptide J, 13.3kDa			Bt.29853.1.A1_at	NEB	nebulin
Bt.20056.1.S1_a_at	MRPL20	mitochondrial ribosomal protein L20			Bt.23383.1.S1_at	RPS27	ribosomal protein S27		Bt.7911.1.S1_at	UFC1	ubiquitin-fold modifier conjugating enzyme 1			Bt.3736.1.A1_at	PDE4DIP	phosphodiesterase 4D interacting protein
Bt.20060.1.S1_at	LOC617655	hypothetical protein LOC617655 (C6orf106),			Bt.3404.1.S1_at	RPL36AL	similar to mCG7611; similar to ribosomal protein L36a; hypothetical protein LOC100138915; ribosomal protein L36a-like; ribosomal protein L36a		Bt.8122.1.S1_a_at	TMSB4X	similar to thymosin, beta 4; thymosin beta 4, X-linked			Bt.4661.1.S1_at	CDK4	similar to Cyclin-dependent kinase 4; cyclin-dependent kinase 4
Bt.20445.1.S1_at	SS18L2	similar to MGC128393 protein; synovial sarcoma translocation gene on chromosome 18-like 2			Bt.378.1.S1_at	ATP5I	ATP synthase, H+ transporting, mitochondrial F0 complex, subunit e		Bt.9012.1.S1_at	OBSCN	obscurin, cytoskeletal calmodulin and titin-interacting RhoGEF			Bt.4670.1.S1_at	TGFBI	similar to Transforming growth factor-beta induced protein IG-H3 precursor (Beta IG-H3) (Kerato-epithelin) (RGD-containing collagen associated protein) (RGD-CAP)
Bt.20582.1.S1_at	HDGFRP3	similar to Hepatoma-derived growth factor-related protein 3 (HRP-3) (Hepatoma-derived growth factor 2)			Bt.4203.1.S1_at	ATP5J2	ATP synthase, H+ transporting, mitochondrial F0 complex, subunit F2		Bt.9202.1.S1_at	FGL2	fibrinogen-like 2			Bt.5133.1.S1_at	CAP1	similar to CAP1 protein; CAP, adenylate cyclase-associated protein 1 (yeast)
Bt.20900.1.S1_at	FCF1	similar to rRNA-processing protein FCF1 homolog; FCF1 small subunit (SSU) processome component homolog (S. cerevisiae)			Bt.4406.1.S1_at	RPL35	ribosomal protein L35		Bt.9520.1.S1_at	LSM8	LSM8 homolog, U6 small nuclear RNA associated (S. cerevisiae)			Bt.5377.1.S1_at	RAB34	RAB34, member RAS oncogene family
Bt.21191.3.S1_at	STX8	syntaxin 8			Bt.4537.3.S1_a_at	BUD31	BUD31 homolog (S. cerevisiae)		Bt.9731.1.S1_at	GLRX2	glutaredoxin 2			Bt.5570.1.S1_at	HERC1	hect (homologous to the E6-AP (UBE3A) carboxyl terminus) domain and RCC1 (CHC1)-like domain (RLD) 1
Bt.21402.1.S1_at	CAPZA1	capping protein (actin filament) muscle Z-line, alpha 1			Bt.5040.1.S1_at	UQCR	ubiquinol-cytochrome c reductase (6.4kD) subunit		Bt.9750.1.S1_a_at	SNRPG	similar to small nuclear ribonucleoprotein polypeptide G; small nuclear ribonucleoprotein polypeptide G			Bt.5848.2.S1_at	ATP2A1	ATPase, Ca++ transporting, cardiac muscle, fast twitch 1
Bt.21682.1.S1_at	CAPZA1	capping protein (actin filament) muscle Z-line, alpha 1			Bt.5054.1.S1_a_at	RPL24	ribosomal protein L24		Bt.9956.1.S1_at	TXNDC17	thioredoxin domain containing 17			Bt.6041.1.S1_at	DST	dystonin
Bt.22080.1.S1_at	MGC155285	Uncharacterized protein C13orf33 homolog (MGC155285),			Bt.5211.1.S1_at	RPL21	similar to 60S ribosomal protein L21; similar to ribosomal protein L21; ribosomal protein L21							Bt.632.1.S1_s_at	TIMP1	TIMP metallopeptidase inhibitor 1
Bt.22486.1.S1_at	COPB1	coatomer protein complex, subunit beta 1			Bt.5346.1.S1_at	RPLP2	ribosomal protein, large, P2							Bt.6551.1.A1_at	ZFP106	zinc finger protein 106 homolog (mouse)
Bt.23129.3.S1_a_at	LAMC1	laminin subunit gamma-1 precursor			Bt.5466.2.S1_a_at	RPS4Y1	ribosomal protein S4, Y-linked 1							Bt.6613.1.S1_at	IRS1	insulin receptor substrate 1
Bt.23244.1.S1_at	DDOST	dolichyl-diphosphooligosaccharide-protein glycosyltransferase			Bt.5469.1.S1_at	MED21	mediator complex subunit 21							Bt.6991.1.S1_at	FEM1A	fem-1 homolog a (C. elegans)
Bt.23351.1.S1_at	DDOST	dolichyl-diphosphooligosaccharide-protein glycosyltransferase			Bt.6032.1.S1_s_at	CCDC72	coiled-coil domain containing 72; hypothetical LOC615251; hypothetical LOC783801							Bt.8821.1.S1_at	LARP1	La ribonucleoprotein domain family, member 1
Bt.23529.1.S1_at	SUB1	SUB1 homolog (S. cerevisiae)			Bt.6300.1.S1_a_at	SEC61G	Sec61 gamma subunit							Bt.8879.2.S1_at	PPP3CA	protein phosphatase 3 (formerly 2B), catalytic subunit, alpha isoform
Bt.23534.1.S1_s_at	TMBIM4	transmembrane BAX inhibitor motif containing 4			Bt.6494.1.S1_at	NDUFB11	mitochondrial NADH:ubiquinone oxidoreductase ESSS subunit							Bt.9278.1.S1_at	KDM2A	lysine (K)-specific demethylase 2A
Bt.23552.1.S1_at	SFRS9	similar to splicing factor, arginine/serine-rich 9; splicing factor, arginine/serine-rich 9			Bt.6714.1.S1_a_at	UBL5	similar to ubiquitin-like 5; ubiquitin-like 5
Bt.2562.1.S1_at	PDIA3	protein disulfide isomerase family A, member 3			Bt.68.1.S1_at	NDUFB1	NADH dehydrogenase (ubiquinone) 1 beta subcomplex, 1, 7kDa
Bt.25750.1.S1_at	OBSCN	similar to obscurin, cytoskeletal calmodulin and titin-interacting RhoGEF			Bt.7052.1.S1_at	RPL5	ribosomal protein L5; similar to 60S ribosomal protein L5; similar to ribosomal protein L5
Bt.26551.1.S1_at	DRG1	similar to developmentally regulated GTP binding protein 1; developmentally regulated GTP binding protein 1			Bt.7648.1.S1_at	RPS19	similar to ribosomal protein S19; ribosomal protein S19
Bt.26818.1.S1_at	DNAJB9	DnaJ (Hsp40) homolog, subfamily B, member 9			Bt.9210.1.S1_at	FAM162A	growth and transformation-dependent protein
Bt.26946.1.S1_at	SNX2	sorting nexin 2
Bt.2706.1.S1_at	NF2	neurofibromin 2 (merlin)
Bt.27133.1.A1_s_at	EIF4A3	eukaryotic translation initiation factor 4A, isoform 3
Bt.27396.1.S1_at	ABI1	abl-interactor 1
Bt.2855.1.S1_at	VPS29	vacuolar protein sorting 29 homolog (S. cerevisiae)
Bt.28706.1.S1_a_at	CNIH4	cornichon homolog 4 (Drosophila)
Bt.28716.1.S1_at	LOC532698	hypothetical protein LOC532698
Bt.28758.1.A1_at	PTPN12	protein tyrosine phosphatase, non-receptor type 12
Bt.29931.1.S1_at	KIFC1C	kinesin family member 1C
Bt.3193.1.A1_at	PSMD6	proteasome (prosome, macropain) 26S subunit, non-ATPase, 6
Bt.3377.1.S1_at	EIF4A3	eukaryotic translation initiation factor 4A, isoform 3
Bt.3539.1.S1_at	C13H20ORF43	chromosome 20 open reading frame 43 ortholog
Bt.3580.2.S1_at	PIGK	similar to Phosphatidylinositol glycan anchor biosynthesis, class K; phosphatidylinositol glycan anchor biosynthesis, class K
Bt.3779.1.S2_at	LOC644790	hypothetical LOC644790
Bt.4292.1.S1_at	ACTR3	ARP3 actin-related protein 3 homolog (yeast)
Bt.4331.1.S1_at	PARL	presenilin associated, rhomboid-like
Bt.4616.2.S1_at	SEC22B	SEC22 vesicle trafficking protein homolog B (S. cerevisiae)
Bt.5038.4.A1_at	NONO	similar to Non-POU domain containing, octamer-binding; similar to non-POU domain containing, octamer-binding; non-POU domain containing, octamer-binding; hypothetical LOC790827
Bt.5136.1.S1_at	TIMP3	TIMP metallopeptidase inhibitor 3
Bt.5434.1.S1_at	DAD1	defender against cell death 1
Bt.5442.1.S1_at	TMEM50A	transmembrane protein 50A
Bt.6133.1.S1_at	SSU72	SSU72 RNA polymerase II CTD phosphatase homolog (S. cerevisiae)
Bt.641.1.S1_at	PSMA2	similar to Proteasome subunit alpha type-2 (Proteasome component C3) (Macropain subunit C3) (Multicatalytic endopeptidase complex subunit C3); proteasome (prosome, macropain) subunit, alpha type, 2
Bt.6473.1.S1_at	PSMA7	proteasome (prosome, macropain) subunit, alpha type, 7
Bt.66.1.S1_at	NDUFA3	NADH dehydrogenase (ubiquinone) 1 alpha subcomplex, 3, 9kDa
Bt.676.1.S1_at	H2AFV	H2A histone family, member V
Bt.6827.1.S1_at	PSMA3	proteasome (prosome, macropain) subunit, alpha type, 3
Bt.7040.1.S1_at	PSMB1	proteasome (prosome, macropain) subunit, beta type, 1
Bt.7143.1.S1_at	MRPS16	mitochondrial ribosomal protein S16
Bt.7154.1.S2_at	RAP1B	similar to Ras-related protein Rap-1b precursor (GTP-binding protein smg p21B); RAP1B, member of RAS oncogene family
Bt.7459.1.S1_at	ETS1	v-ets erythroblastosis virus E26 oncogene homolog 1 (avian)
Bt.7644.1.S1_at	PSMB3	proteasome (prosome, macropain) subunit, beta type, 3
Bt.7676.2.S1_a_at	CALR	calreticulin
Bt.7814.1.S1_at	ARF4	similar to ADP-ribosylation factor 4; ADP-ribosylation factor 4
Bt.816.1.S1_at	BXDC5	brix domain containing 5 (BXDC5),
Bt.8324.1.S1_at	NOP16	NOP16 nucleolar protein homolog (yeast)
Bt.8356.1.S1_at	TMED10	transmembrane emp24-like trafficking protein 10 (yeast)
Bt.886.1.S1_at	PSMA5	proteasome (prosome, macropain) subunit, alpha type, 5
Bt.8870.2.S1_at	LLPH	LLP homolog, long-term synaptic facilitation (Aplysia)
Bt.9033.2.S1_at	TRAM1	translocation associated membrane protein 1
Bt.9136.1.S1_at	MGAT2	mannosyl (alpha-1,6-)-glycoprotein beta-1,2-N-acetylglucosaminyltransferase
Bt.9420.1.S1_at	PLEC1	intermediate filament binding protein 500kDa
Bt.9516.2.A1_at	CDC37L1	cell division cycle 37 homolog (S. cerevisiae)-like 1
Bt.9579.1.S1_at	BTF3L4	basic transcription factor 3-like 4; similar to MGC133868 protein
Bt.9579.2.S1_a_at	BTF3L4	basic transcription factor 3-like 4; similar to MGC133868 protein

## Sheet: Differential network modules
LightgreenDiff	LightgreenDiff	LightgreenDiff		SalmonDiff	SalmonDiff	SalmonDiff		GreenyellowDiff	GreenyellowDiff	GreenyellowDiff		OrangeDiff	OrangeDiff	OrangeDiff		VioletDiff	VioletDiff	VioletDiff
Probe set	Gene	Gene name		Probe set	Gene	Gene name		Probe set	Gene	Gene name		Probe set	Gene	Gene name		Probe set	Gene	Gene name
Bt.1034.1.S1_at	RPS8	ribosomal protein S8		Bt.10845.1.S1_at	NR5A2	nuclear receptor subfamily 5, group A, member 2		Bt.100.1.S1_at	ADRB2	adrenergic, beta-2-, receptor, surface		Bt.10579.1.S1_at	IRF2BP2	similar to interferon regulatory factor 2 binding protein 2		Bt.10189.1.S1_at	ZFP91	similar to hCG2042749
Bt.10499.1.S1_at	RPA3	replication protein A3, 14kDa		Bt.11151.1.S1_at	MGC151567	hypothetical protein LOC783068		Bt.10898.1.S1_at	SERINC2	serine incorporator 2		Bt.10920.1.S1_at	TTC3	tetratricopeptide repeat domain 3		Bt.11687.2.S1_at	SRL	sarcalumenin
Bt.1226.1.S1_a_at	RPL28	ribosomal protein L28		Bt.11151.2.S1_at	MGC151567	hypothetical protein LOC783068		Bt.10947.1.S1_at	C25H7orf28A	chromosome 7 open reading frame 28A ortholog		Bt.10962.1.S1_at	VCPIP1	valosin containing protein (p97)/p47 complex interacting protein 1		Bt.1240.1.S1_at	DNASE2	deoxyribonuclease II, lysosomal
Bt.12469.1.S1_at	RPS21	ribosomal protein S21		Bt.11217.2.A1_at	MUC15	mucin 15, cell surface associated		Bt.11152.1.S1_at	SAMD1	sterile alpha motif domain containing 1		Bt.11042.1.A1_at	MED13	mediator complex subunit 13		Bt.12924.1.S1_at	BRB	brain ribonuclease
Bt.1269.1.S1_a_at	RPS12	ribosomal protein S12		Bt.11292.1.S1_at	KIF2A	kinesin heavy chain member 2A		Bt.11243.2.S1_at	EPN2	epsin 2		Bt.11832.2.A1_at	PPP2R5E	protein phosphatase 2, regulatory subunit B', epsilon isoform		Bt.1333.1.S1_at	RYR1	similar to ryanodine receptor
Bt.12722.1.A1_at	RNASE4	ribonuclease, RNase A family, 4; angiogenin, ribonuclease, RNase A family, 5; similar to ribonuclease, RNase A family, 4; angiogenin 2		Bt.11323.1.A1_at	LPAR1	lysophosphatidic acid receptor 1; hypothetical LOC781009		Bt.11770.1.S1_a_at	SLC25A20	solute carrier family 25 (carnitine/acylcarnitine translocase), member 20		Bt.11885.1.S1_a_at	USP38	ubiquitin specific peptidase 38		Bt.13852.3.S1_a_at	LRRFIP2	leucine rich repeat (in FLII) interacting protein 2
Bt.12864.1.S1_at	PHPT1	phosphohistidine phosphatase 1		Bt.11484.1.A1_at	LOC787081	similar to C05G5.5 (LOC787081)		Bt.1231.1.S1_a_at	ZNF692	zinc finger protein 692		Bt.11902.2.S1_at	USP7	similar to ubiquitin-specific protease 7		Bt.13886.3.S1_a_at	USP34	ubiquitin specific peptidase 34
Bt.12911.1.S1_at	RPL26	ribosomal protein L26; similar to ribosomal protein L26		Bt.11646.1.A1_at				Bt.12365.1.S1_at	CCT2	chaperonin containing TCP1, subunit 2 (beta)		Bt.13440.3.S1_at				Bt.15909.1.S1_at	LOC530070	hypothetical protein LOC530070
Bt.1334.1.S1_at	COX6C	similar to Cytochrome c oxidase polypeptide VIc-2		Bt.1176.1.A1_at	CDC23	cell division cycle 23 homolog (S. cerevisiae)		Bt.12505.1.S1_at	SPTAN1	spectrin, alpha, non-erythrocytic 1 (alpha-fodrin)		Bt.13886.2.S1_at	USP34	ubiquitin specific peptidase 34		Bt.16040.1.S1_at	SH3BGRL3	SH3 domain binding glutamic acid-rich protein like 3
Bt.1372.2.S1_at	LOC617040	similar to hCG23722		Bt.11931.1.A1_at	BCCIP	BRCA2 and CDKN1A interacting protein		Bt.12712.1.A1_at	ETS1	v-ets erythroblastosis virus E26 oncogene homolog 1 (avian)		Bt.13969.1.A1_at	SBNO1	Protein strawberry notch homolog 1 (Monocyte protein 3)		Bt.19709.1.S1_at	LASS2	LAG1 homolog, ceramide synthase 2
Bt.14228.1.S1_at	RPL36	ribosomal protein L36; similar to ribosomal protein L36; hypothetical protein LOC100139388		Bt.11934.1.S1_at	TMEM199	transmembrane protein 199		Bt.1302.1.S1_at	APEX1	similar to APEX nuclease (multifunctional DNA repair enzyme) 1; APEX nuclease (multifunctional DNA repair enzyme) 1		Bt.13969.2.S1_at	SBNO1	Protein strawberry notch homolog 1 (Monocyte protein 3)		Bt.19826.1.A1_at	P2RY1	purinergic receptor P2Y, G-protein coupled, 1
Bt.1430.1.S1_at	PFDN5	prefoldin subunit 5		Bt.11945.2.A1_at	SDR39U1	short chain dehydrogenase/reductase family 39U, member 1		Bt.13185.1.A1_at	UBA2	ubiquitin-like modifier activating enzyme 2		Bt.13983.2.S1_at	MTDH	metadherin		Bt.20461.1.S1_at	OXSR1	oxidative-stress responsive 1
Bt.1432.1.S1_a_at	RPL13a	ribosomal protein L13a		Bt.1207.1.S1_at	SLC16A13	solute carrier family 16, member 13 (monocarboxylic acid transporter 13)		Bt.13213.1.A1_at				Bt.14058.1.S1_at	KIF5B	kinesin family member 5B		Bt.20619.1.S1_at	MSI2	similar to musashi 2
Bt.15275.1.S1_at	RPS18	ribosomal protein S18		Bt.12474.1.S1_at	GALE	UDP-galactose-4-epimerase		Bt.13330.1.S1_at	PDK4	pyruvate dehydrogenase kinase, isozyme 4		Bt.14734.2.A1_at	MGC137099	hepatitis A virus cellular receptor 1 N-terminal domain containing protein		Bt.21767.1.S1_a_at	TTN	titin
Bt.15397.1.S1_a_at	RPL9	similar to ribosomal protein L9; similar to 60S ribosomal protein L9; ribosomal protein L9		Bt.12713.1.S1_at	GLOD4	glyoxalase domain containing 4		Bt.13496.2.S1_a_at	CD63	CD63 molecule		Bt.1549.2.S1_at	PPP2R5E	protein phosphatase 2, regulatory subunit B', epsilon isoform		Bt.21767.1.S1_at	TTN	titin
Bt.15436.1.S1_s_at	RPL10	ribosomal protein L10; ribosomal protein L10 pseudogene; similar to ribosomal protein L10		Bt.12764.1.S1_at	DHRS9	dehydrogenase/reductase (SDR family) member 9		Bt.1558.1.S1_at	PPP2CA	protein phosphatase 2 (formerly 2A), catalytic subunit, alpha isoform		Bt.15738.1.A1_at				Bt.21978.1.S1_at	CCDC88C	coiled-coil domain containing 88C
Bt.15530.1.S1_at	RPL12	similar to 60S ribosomal protein L12; ribosomal protein L12		Bt.12941.1.S1_at	GPBAR1	G protein-coupled bile acid receptor 1		Bt.15703.1.S1_at	TOPORS	topoisomerase I binding, arginine/serine-rich		Bt.16623.1.A1_at	NFAT5	nuclear factor of activated T-cells 5, tonicity-responsive		Bt.22543.1.S1_at	KPNA6	karyopherin alpha 6 (importin alpha 7)
Bt.15931.1.S1_at	RPL14	ribosomal protein L14		Bt.13087.1.A1_at	CD6	CD6 molecule		Bt.16052.2.A1_at	TSPYL1	TSPY-like 1		Bt.16978.1.S1_at	KPNA3	karyopherin alpha 3 (importin alpha 4)		Bt.22842.2.S1_at	VAT1	solute carrier family 18 (vesicular monoamine), member 1
Bt.15993.1.S1_s_at	RPLP0	similar to BLOCK 23; ribosomal protein, large, P0		Bt.13227.2.S1_at	RELL1	RELT-like 1		Bt.16104.1.S1_at	EXOSC3	exosome component 3		Bt.1718.3.S1_at	YY1	YY1 transcription factor		Bt.23268.1.S1_at	NPC2	Niemann-Pick disease, type C2
Bt.1601.1.S1_at	RPL31	similar to ribosomal protein L31; ribosomal protein L31		Bt.1329.1.S1_at	GNA11	guanine nucleotide binding protein (G protein), alpha 11 (Gq class)		Bt.16134.1.A1_at	USP16	ubiquitin specific peptidase 16		Bt.18252.1.A1_at	PPPDE1	PPPDE peptidase domain containing 1		Bt.23278.1.S1_at	AIF1	allograft inflammatory factor 1
Bt.16025.1.S1_at	COX4	cytochrome c oxydase subunit 4		Bt.13294.1.A1_at	TMEM161B	transmembrane protein 161B		Bt.16637.1.A1_at	ABCD1	ATP-binding cassette, sub-family D (ALD), member 1		Bt.18270.2.S1_at	TNRC6A	trinucleotide repeat containing 6A		Bt.23821.1.S1_at	ZBTB20	similar to zinc finger and BTB domain containing 20
Bt.16064.1.S1_a_at	RPL37A	ribosomal protein L37a		Bt.13301.2.S1_at	URGCP	up-regulated gene 4		Bt.1699.2.S1_a_at	RBPJ	similar to Recombining binding protein suppressor of hairless (J kappa-recombination signal-binding protein) (RBP-J kappa) (RBP-J) (RBP-JK) (CBF-1) (Renal carcinoma antigen NY-REN-30); recombination signal binding protein for immunoglobulin kappa J region		Bt.18271.1.A1_at	MLL3	similar to Myeloid/lymphoid or mixed-lineage leukemia protein 3 homolog (Histone-lysine N-methyltransferase, H3 lysine-4 specific MLL3) (Homologous to ALR protein) (Lysine N-methyltransferase 2C)		Bt.24219.1.A1_at	ASH1L	ash1 (absent, small, or homeotic)-like (Drosophila)
Bt.16132.2.S1_a_at	TCEB1	transcription elongation factor B (SIII), polypeptide 1 (15kDa, elongin C)		Bt.13348.1.S1_at	GPATCH3	G patch domain containing 3		Bt.17491.1.A1_at	CAMK1D	calcium/calmodulin-dependent protein kinase ID		Bt.21987.1.S1_at	PPIG	peptidylprolyl isomerase G (cyclophilin G)		Bt.24317.1.A1_at	SOX6	SRY (sex determining region Y)-box 6
Bt.1617.2.S1_a_at	CLTA	clathrin, light chain (Lca)		Bt.13466.1.S1_at	OSBPL6	oxysterol binding protein-like 6		Bt.17528.1.A1_at	SRRM2	serine/arginine repetitive matrix 2; similar to serine/arginine repetitive matrix 2		Bt.21987.2.S1_a_at	PPIG	peptidylprolyl isomerase G (cyclophilin G)		Bt.26974.1.S1_at	EIF2C1	eukaryotic translation initiation factor 2C, 1
Bt.16991.1.S1_a_at	EEF1B	eukaryotic translation elongation factor 1 beta 2; similar to eukaryotic translation elongation factor 1 beta 2-like; similar to eukaryotic translation elongation factor 1 beta 2		Bt.13495.1.S1_at				Bt.17702.1.A1_at	FRMD3	FERM domain containing 3		Bt.22109.1.S1_at	GOPC	olgi associated PDZ and coiled-coil motif containing		Bt.27804.1.S1_at	ALS2	similar to alsin
Bt.1819.1.S1_at	UQCR10	ubiquinol-cytochrome c reductase complex 7.2 kDa protein		Bt.13499.1.S1_at	PIK3R6	phosphoinositide-3-kinase, regulatory subunit 6		Bt.18381.1.S1_at	SMARCE1	SWI/SNF related, matrix associated, actin dependent regulator of chromatin, subfamily e, member 1		Bt.22155.1.A1_at				Bt.28463.1.S1_at	DICER1	dicer 1, ribonuclease type III
Bt.19498.1.A1_a_at	RPL26L1	ribosomal protein L26-like 1		Bt.13641.1.S1_at	GSTZ1	glutathione transferase zeta 1		Bt.19522.2.S1_at	RAB11A	similar to Ras-related protein Rab-11A; RAB11A, member RAS oncogene family		Bt.22340.1.S1_at	PUM2	pumilio homolog 2 (Drosophila)		Bt.28621.1.S1_at
Bt.20895.1.S1_at	SSR3	signal sequence receptor, gamma (translocon-associated protein gamma)		Bt.14165.1.S1_at	RRP7A	ribosomal RNA processing 7 homolog A (S. cerevisiae)		Bt.1956.1.S1_at	NAA50	N-acetyltransferase 13 (GCN5-related)		Bt.22353.1.S1_at	SRRM2	serine/arginine repetitive matrix 2; similar to serine/arginine repetitive matrix 2		Bt.29853.1.A1_at	NEB	nebulin
Bt.21051.1.S1_at	MRPL50	mitochondrial ribosomal protein L50		Bt.15517.1.A1_at	KIF21A	kinesin family member 21A		Bt.19633.1.A1_at	APBB2	amyloid beta (A4) precursor protein-binding, family B, member 2		Bt.22594.1.S1_at	PAPD5	similar to PAP-associated domain-containing protein 5 (Topoisomerase-related function protein 4-2) (TRF4-2)		Bt.29853.1.S1_at	NEB	nebulin
Bt.2116.1.S1_at	PSMB6	proteasome (prosome, macropain) subunit, beta type, 6		Bt.1559.1.S1_at	THAP3	THAP domain containing, apoptosis associated protein 3		Bt.19676.2.S1_a_at	TFB2M	transcription factor B2, mitochondrial		Bt.22699.2.A1_at	NFIA	nuclear factor I/A		Bt.3149.1.S1_at	LRRC36	leucine rich repeat containing 36
Bt.21217.1.S1_at	SSBP1	single-stranded DNA binding protein 1		Bt.15721.1.A1_at	ALG1	asparagine-linked glycosylation 1, beta-1,4-mannosyltransferase homolog (S. cerevisiae)		Bt.19687.2.S1_at	SDAD1	SDA1 domain containing 1		Bt.22699.3.S1_at	NFIA	nuclear factor I/A		Bt.3455.1.S1_at	UBE2I	similar to ubiquitin-conjugating enzyme E2I; ubiquitin-conjugating enzyme E2I (UBC9 homolog, yeast)
Bt.21230.1.S1_at	GTF2H5	general transcription factor IIH, polypeptide 5		Bt.16160.1.A1_at	CEP70	centrosomal protein 70kDa		Bt.20340.2.S1_at	DMPK	similar to myotonic dystrophy protein kinase		Bt.23143.2.S1_at	CSDE1	cold shock domain containing E1, RNA-binding		Bt.3736.1.A1_at	PDE4DIP	phosphodiesterase 4D interacting protein
Bt.22568.1.S1_at	RPL29	ribosomal protein L29		Bt.16192.1.A1_at	OSBPL7	Oxysterol-binding protein-related protein 7 (OSBP-related protein 7) (ORP-7), transcript variant 1		Bt.20438.1.S1_at	FFR	Protein fat-free homolog		Bt.23994.1.A1_at	PPP2R5E	protein phosphatase 2, regulatory subunit B', epsilon isoform		Bt.3890.1.S1_at	TNFRSF1A	tumor necrosis factor receptor superfamily, member 1A
Bt.22834.1.S1_at	RPS25	similar to mCG10725; ribosomal protein S25; similar to ribosomal protein S25		Bt.16678.1.S1_at	BEX2	brain expressed X-linked 2		Bt.20582.2.A1_at	HDGFRP3	similar to Hepatoma-derived growth factor-related protein 3 (HRP-3) (Hepatoma-derived growth factor 2)		Bt.24241.1.A1_at	GNAQ	guanine nucleotide binding protein (G protein), q polypeptide		Bt.4661.1.S1_at	CDK4	similar to Cyclin-dependent kinase 4; cyclin-dependent kinase 4
Bt.23001.1.S1_a_at	RPS20	ribosomal protein S20		Bt.17154.2.A1_at	PRPF18	PRP18 pre-mRNA processing factor 18 homolog (S. cerevisiae)		Bt.20595.2.S1_at	MED4	mediator complex subunit 4		Bt.24277.1.S1_at	MARCH6	membrane-associated ring finger (C3HC4) 6		Bt.4670.1.S1_at	LOC539596	similar to Transforming growth factor-beta induced protein IG-H3 precursor (Beta IG-H3) (Kerato-epithelin) (RGD-containing collagen associated protein) (RGD-CAP)
Bt.23172.2.S1_at	RPS23	ribosomal protein S23		Bt.17183.1.A1_at	HOXB2	homeobox B2		Bt.20602.1.S1_at	UBE2B	ubiquitin-conjugating enzyme E2B (RAD6 homolog)		Bt.24435.1.S1_at	SYNCRIP	synaptotagmin binding, cytoplasmic RNA interacting protein		Bt.4804.2.A1_at	CDKN1C	cyclin-dependent kinase inhibitor 1C (p57, Kip2)
Bt.23339.1.S1_at	RPL15	ribosomal protein L15		Bt.17307.1.A1_at	LOC785202	hypothetical LOC785202		Bt.20780.2.S1_a_at	CCDC58	coiled-coil domain containing 58		Bt.24471.1.S1_a_at	BPTF	bromodomain PHD finger transcription factor		Bt.5133.1.S1_at	CAP1	similar to CAP1 protein; CAP, adenylate cyclase-associated protein 1 (yeast)
Bt.23372.1.S1_a_at	RPL17	ribosomal protein 17-like; similar to 60S ribosomal protein L17 (L23); similar to ribosomal protein L17; similar to Rpl17 protein; similar to mCG3798		Bt.17581.1.A1_at	METTL7B	similar to DILV594		Bt.2092.1.S1_at	ITGA7	integrin, alpha 7		Bt.24807.2.S1_at	VPS13D	vacuolar protein sorting 13 homolog D (S. cerevisiae)		Bt.5377.1.S1_at	RAB34	RAB34, member RAS oncogene family
Bt.23381.1.S1_at	RPL10A	ribosomal protein L10a; similar to ribosomal protein L10a		Bt.17855.1.A1_at	ACOX1	acyl-Coenzyme A oxidase 1, palmitoyl		Bt.21296.1.S1_at	MINK1	misshapen-like kinase 1 (zebrafish)		Bt.24930.1.A1_at	PDZD8	PDZ domain containing 8		Bt.5570.1.S1_at	HERC1	hect (homologous to the E6-AP (UBE3A) carboxyl terminus) domain and RCC1 (CHC1)-like domain (RLD) 1
Bt.23383.1.S1_at	RPS27	ribosomal protein S27		Bt.18164.1.S1_at	TFIP11	tuftelin interacting protein 11		Bt.21371.1.A1_at	HNRNPR	heterogeneous nuclear ribonucleoprotein R		Bt.24985.1.A1_at	TBL1XR1	transducin (beta)-like 1 X-linked receptor 1		Bt.5848.2.S1_at	ATP2A1	ATPase, Ca++ transporting, cardiac muscle, fast twitch 1
Bt.23490.1.S1_at	RPL30	ribosomal protein L30		Bt.18433.1.A1_at	DOC2A	double C2-like domains, alpha		Bt.21376.1.S1_at	STT3A	STT3, subunit of the oligosaccharyltransferase complex, homolog A (S. cerevisiae)		Bt.25335.1.A1_at	GATAD2B	similar to GATA zinc finger domain containing 2B		Bt.6041.1.S1_at	DST	dystonin
Bt.23496.1.S1_at	MP68	6.8 kDa mitochondrial proteolipid		Bt.18757.1.S1_at	GATAD1	GATA zinc finger domain containing 1		Bt.21469.1.S1_at	ZNF326	zinc finger protein 326		Bt.25338.1.S1_at				Bt.632.1.S1_s_at	TIMP1	TIMP metallopeptidase inhibitor 1
Bt.23520.1.S1_at	ANAPC16	chromosome 10 open reading frame 104 ortholog		Bt.19043.1.S1_at	MGAT5B	mannosyl (alpha-1,6-)-glycoprotein beta-1,6-N-acetyl-glucosaminyltransferase, isozyme B		Bt.21723.1.A1_at	PELO	pelota homolog (Drosophila)		Bt.25965.1.A1_at	NCOR1	nuclear receptor co-repressor 1		Bt.6551.1.A1_at	ZFP106	similar to zinc finger protein 106 homolog
Bt.23548.1.S1_at	RPL34	ribosomal protein L34; similar to ribosomal protein L34		Bt.19231.1.S1_at	SERPINI1	serpin peptidase inhibitor, clade I (neuroserpin), member 1		Bt.21839.1.A1_at	TOP1	topoisomerase (DNA) I		Bt.26428.1.A1_at	FAM63B	hypothetical protein LOC524749		Bt.6613.1.S1_at	IRS1	similar to insulin receptor substrate-1
Bt.2623.1.S1_at	RPS13	similar to ribosomal protein S13; ribosomal protein S13		Bt.19639.3.A1_at	ELOVL6	ELOVL family member 6, elongation of long chain fatty acids (FEN1/Elo2, SUR4/Elo3-like, yeast)		Bt.21942.1.S1_at	LOC784805	hypothetical LOC784805		Bt.26561.1.S1_at	QKI	quaking homolog, KH domain RNA binding (mouse)		Bt.6991.1.S1_at	FEM1A	fem-1 homolog a (C. elegans)
Bt.26495.1.S1_at	DNAJC19	DnaJ (Hsp40) homolog, subfamily C, member 19		Bt.19663.3.A1_at				Bt.22039.1.S1_at	YIPF4	Yip1 domain family, member 4		Bt.26911.1.A1_at	TAF3	TAF3 RNA polymerase II, TATA box binding protein (TBP)-associated factor, 140kDa		Bt.8140.1.S1_at	FCER1G	Fc fragment of IgE, high affinity I, receptor for; gamma polypeptide
Bt.2686.1.S1_at	RPS16	ribosomal protein S16		Bt.20038.1.S1_at	PLEKHB1	pleckstrin homology domain containing, family B (evectins) member 1		Bt.2214.2.A1_at	POLR2B	polymerase (RNA) II (DNA directed) polypeptide B, 140kDa		Bt.27146.1.A1_at	CPSF6	cleavage and polyadenylation specific factor 6, 68kDa		Bt.8821.1.S1_at	LARP1	La ribonucleoprotein domain family, member 1
Bt.2824.1.S1_at	BLOC1S1	biogenesis of lysosomal organelles complex-1, subunit 1		Bt.2013.1.S1_at	SEMA3B	sema domain, immunoglobulin domain (Ig), short basic domain, secreted, (semaphorin) 3B		Bt.22423.1.S1_at	KDM4B	lysine (K)-specific demethylase 4B		Bt.27939.2.A1_a_at	NCOA1	nuclear receptor coactivator 1		Bt.8879.2.S1_at	PPP3CA	protein phosphatase 3 (formerly 2B), catalytic subunit, alpha isoform
Bt.2834.1.S1_at	EIF1AX	similar to Eukaryotic translation initiation factor 1A, X-chromosomal (eIF-1A X isoform) (eIF-4C); eukaryotic translation initiation factor 1A, X-linked		Bt.20256.1.S1_at	PRKAB1	protein kinase, AMP-activated, beta 1 non-catalytic subunit		Bt.22686.1.S1_at	VBP1	von Hippel-Lindau binding protein 1		Bt.28058.1.S1_at	ELK4	ETS-domain protein (SRF accessory protein 1)		Bt.9278.1.S1_at	KDM2A	lysine (K)-specific demethylase 2A
Bt.2847.1.S1_a_at	MYL6	myosin, light chain 6, alkali, smooth muscle and non-muscle		Bt.20392.1.A1_at	EIF3J	eukaryotic translation initiation factor 3, subunit J		Bt.22725.1.S1_at	CRK	v-crk sarcoma virus CT10 oncogene homolog (avian)		Bt.28146.1.A1_at	UBR3	similar to zinc finger protein 650		Bt.9522.1.S1_at	MYST4	MYST histone acetyltransferase (monocytic leukemia) 4
Bt.28706.3.S1_a_at	CNIH4	cornichon homolog 4 (Drosophila)		Bt.20422.2.S1_a_at	NUDT22	nudix (nucleoside diphosphate linked moiety X)-type motif 22		Bt.22808.1.S1_at	DDRGK1	DDRGK domain containing 1		Bt.28210.1.S1_at	NFIA	nuclear factor I/A		Bt.9522.1.S1_at
Bt.2934.1.S1_at	RPS26	similar to 40S ribosomal protein S26; ribosomal protein S26; similar to ribosomal protein S26; 40S ribosomal protein S26-2-like		Bt.20633.1.S1_at	IKZF4	zinc finger protein, subfamily 1A, 4, transcript variant 1		Bt.22973.1.S1_at	MYF6	myogenic factor 6 (herculin)		Bt.28265.2.S1_at	TAOK1	similar to TAO kinase 1
Bt.3036.1.S1_at	RPL11	ribosomal protein L11; similar to ribosomal protein L11		Bt.21058.2.S1_at	C6H4orf14	chromosome 4 open reading frame 14 ortholog		Bt.23085.1.S1_at	EGLN2	egl nine homolog 2 (C. elegans)		Bt.28408.1.S1_at	MED1	mediator complex subunit 1
Bt.3060.1.S1_a_at	CHIC2	cysteine-rich hydrophobic domain 2		Bt.21401.3.A1_at	RSPH9	radial spoke head 9 homolog (Chlamydomonas)		Bt.23129.2.S1_at	LAMC1	Laminin subunit gamma-1 precursor (Laminin B2 chain)		Bt.28408.2.S1_at	MED1	mediator complex subunit 1
Bt.3404.1.S1_at	RPL36AL	similar to mCG7611; similar to ribosomal protein L36a; hypothetical protein LOC100138915; ribosomal protein L36a-like; ribosomal protein L36a		Bt.215.1.S1_at	BOLA-DQA5	major histocompatibility complex, class II, DQ alpha 5		Bt.23225.1.S1_at	AK1	adenylate kinase 1		Bt.29854.1.S1_x_at	MYH1	myosin, heavy chain 1, skeletal muscle, adult
Bt.3625.1.S1_at	TMEM85	transmembrane protein 85		Bt.21775.2.S1_at	ARHGEF1	Rho guanine nucleotide exchange factor (GEF) 1		Bt.23380.2.S1_at	HNRNPA1	heterogeneous nuclear ribonucleoprotein A1-like 2; similar to Heterogeneous nuclear ribonucleoprotein A1 (Helix-destabilizing protein) (Single-strand RNA-binding protein) (hnRNP core protein A1); similar to mCG15678; heterogeneous nuclear ribonucleoprotein A1		Bt.29882.1.S1_at	MITF	microphthalmia-associated transcription factor
Bt.3626.1.S1_at	RPS11	ribosomal protein S11		Bt.2179.1.S1_a_at	SALL2	sal-like 2 (Drosophila)		Bt.23505.1.S1_at	PDK4	pyruvate dehydrogenase kinase, isozyme 4		Bt.29959.1.S1_at	CNOT6	CCR4-NOT transcription complex, subunit 6
Bt.3668.2.S1_x_at	RPLP0	similar to BLOCK 23; ribosomal protein, large, P0		Bt.22186.1.A1_at	DYDC2	DPY30 domain containing 2		Bt.23539.1.S1_at	U2AF1	U2 small nuclear RNA auxiliary factor 1		Bt.3528.1.A1_at	CUL3	cullin 3
Bt.3779.1.S1_at	RPS15A	similar to ribosomal protein S15a; ribosomal protein S15A; ribosomal protein S15a		Bt.22259.1.S1_at	DDX59	DEAD (Asp-Glu-Ala-Asp) box polypeptide 59		Bt.23576.1.A1_at	CDK17	PCTAIRE protein kinase 2		Bt.4771.1.S1_a_at	RANBP2	similar to RAN binding protein 2
Bt.378.1.S1_at	ATP5I	ATP synthase, H+ transporting, mitochondrial F0 complex, subunit e		Bt.22375.1.A1_at	C3H1orf66	chromosome 1 open reading frame 66 ortholog		Bt.23648.1.A1_at	AGTPBP1	ATP/GTP binding protein 1		Bt.5309.1.S1_at	TNS1	tensin 1
Bt.3839.1.S1_at	RPS17	ribosomal protein S17		Bt.22465.1.S1_at	EFCAB4A	similar to EF-hand calcium-binding domain-containing protein 4A		Bt.24184.1.A1_at	ZBTB33	hypothetical protein LOC784871		Bt.5511.1.S1_at	GNA11	guanine nucleotide binding protein (G protein), alpha 11 (Gq class)
Bt.3921.1.S1_at	RPS10	ribosomal protein S10; similar to 40S ribosomal protein S10		Bt.22975.1.S1_at	TNPO1	transportin 1		Bt.24522.3.S1_a_at	KLF6	Kruppel-like factor 6		Bt.5906.1.S1_at	PTPN11	protein tyrosine phosphatase, non-receptor type 11
Bt.4012.1.S1_at	RPL18A	similar to ribosomal protein L18a; ribosomal protein L18a		Bt.24192.1.A1_at	HAUS2	HAUS augmin-like complex, subunit 2		Bt.24676.1.S1_at	SAR1B	SAR1 homolog B (S. cerevisiae)		Bt.6822.1.S1_at	RNF150	ring finger protein 150
Bt.4203.1.S1_at	ATP5J2	ATP synthase, H+ transporting, mitochondrial F0 complex, subunit F2		Bt.24223.1.S1_at	NUP43	nucleoporin 43kDa		Bt.24676.2.A1_at	SAR1B	SAR1 homolog B (S. cerevisiae)		Bt.6822.2.S1_at	RNF150	ring finger protein 151
Bt.4213.1.S1_at	BTF3	basic transcription factor 3; similar to Btf3 protein		Bt.24231.1.A1_at	CEP78	centrosomal protein 78kDa		Bt.24935.2.S1_at	RBMS2	RNA binding motif, single stranded interacting protein 2		Bt.7131.1.S1_at	PLDN	pallidin homolog (mouse)
Bt.4241.1.S1_at	RPS14	ribosomal protein S14		Bt.24259.3.S1_at	MTFR1	mitochondrial fission regulator 1		Bt.24950.1.S1_at	FBXL5	F-box and leucine-rich repeat protein 5		Bt.7131.2.S1_at	PLDN	pallidin homolog (mouse)
Bt.4283.1.S1_at	RPL22	similar to 60S ribosomal protein L22 (Heparin binding protein HBp15)		Bt.24422.1.S1_at	PIGB	phosphatidylinositol glycan anchor biosynthesis, class B		Bt.24988.1.S1_at	C1orf52	chromosome 1 open reading frame 52 ortholog		Bt.7805.1.S1_at	NUCKS1	nuclear casein kinase and cyclin-dependent kinase substrate 1; similar to Nuclear casein kinase and cyclin-dependent kinase substrate 1
Bt.4406.1.S1_at	RPL35	ribosomal protein L35		Bt.24432.1.A1_at				Bt.2513.1.S1_at	CAND1	cullin-associated and neddylation-dissociated 1		Bt.7805.2.S1_a_at	NUCKS1	nuclear casein kinase and cyclin-dependent kinase substrate 1; similar to Nuclear casein kinase and cyclin-dependent kinase substrate 2
Bt.4505.1.S1_at	HINT1	histidine triad nucleotide binding protein 1; similar to histidine triad nucleotide-binding protein 1		Bt.24453.1.S1_at	ZNF295	zinc finger protein 295		Bt.2513.2.S1_at	CAND1	cullin-associated and neddylation-dissociated 1		Bt.8243.1.A1_at	ZFP91	zinc finger protein 91 homolog (mouse)
Bt.4537.3.S1_a_at	BUD31	BUD31 homolog (S. cerevisiae)		Bt.24591.1.S1_at	C1H3ORF21	chromosome 3 open reading frame 21 ortholog		Bt.2563.1.S1_at	CLIC4	chloride intracellular channel 4		Bt.8292.1.A1_at	MED13L	mediator complex subunit 13-like
Bt.4618.1.S1_at	FAU	Finkel-Biskis-Reilly murine sarcoma virus (FBR-MuSV) ubiquitously expressed; similar to ubiquitin-like/S30 ribosomal fusion protein		Bt.24935.3.S1_a_at	RBMS2	RNA binding motif, single stranded interacting protein 2		Bt.2589.1.S1_at	UTP14A	UTP14, U3 small nucleolar ribonucleoprotein, homolog A (yeast); similar to UTP14, U3 small nucleolar ribonucleoprotein, homolog C (yeast)		Bt.8292.3.S1_at	MED13L	mediator complex subunit 13-like
Bt.4711.1.S1_at	RPS9	ribosomal protein S9		Bt.25125.1.A1_at	KIF9	kinesin family member 9		Bt.26217.1.A1_at	GRIP2	glutamate receptor interacting protein 2		Bt.8487.1.A1_at	CUX1	cut-like homeobox 1
Bt.4721.1.S1_at	RPL27	similar to ribosomal protein L27; ribosomal protein L27		Bt.26074.1.A1_at	NTRK3	neurotrophic tyrosine kinase, receptor, type 3		Bt.2644.1.S1_at	DDX27	DEAD (Asp-Glu-Ala-Asp) box polypeptide 27		Bt.8872.1.S2_at	ATP2B1	ATPase, Ca++ transporting, plasma membrane 1
Bt.4819.1.S1_at	NDUFA4	NADH dehydrogenase (ubiquinone) 1 alpha subcomplex, 4, 9kDa		Bt.26379.1.A1_at	ANKMY1	similar to ankyrin repeat and MYND domain containing 1		Bt.26520.1.S1_at	NFYB	nuclear transcription factor Y, beta		Bt.9344.1.S1_at
Bt.4842.1.S1_at	RPL18	ribosomal protein L18		Bt.26420.1.A1_at	MEF2C	myocyte enhancer factor 2C		Bt.26613.1.A1_at	CCDC92	coiled-coil domain containing 92
Bt.4942.1.S1_at	SERF2	small EDRK-rich factor 2		Bt.26475.2.S1_at	ZSCAN21	zinc finger and SCAN domain containing 21		Bt.2688.1.S1_at	CALM	calmodulin-like; calmodulin 3 (phosphorylase kinase, delta); similar to calmodulin 2; calmodulin 1 (phosphorylase kinase, delta)
Bt.5040.1.S1_at	UQCR	ubiquinol-cytochrome c reductase (6.4kD) subunit		Bt.26636.2.S1_at	NKG7	natural killer cell group 7 sequence		Bt.26901.1.S1_at	JPH2	junctophilin 2
Bt.5051.1.S1_a_at	RPS27A	ribosomal protein S27a; similar to ubiquitin and ribosomal protein S27a		Bt.26881.1.S1_at	C16H1orf170	chromosome 1 open reading frame 170 ortholog		Bt.26917.1.S1_at	RNPEPL1	arginyl aminopeptidase (aminopeptidase B)-like 1
Bt.5054.1.S1_a_at	RPL24	ribosomal protein L24		Bt.26977.1.S1_at	SLC25A26	solute carrier family 25, member 26, nuclear gene encoding mitochondrial protein		Bt.26992.2.S1_at	ADAM10	ADAM metallopeptidase domain 10
Bt.5211.1.S1_at	RPL21	similar to 60S ribosomal protein L21; similar to ribosomal protein L21; ribosomal protein L21		Bt.27059.1.S1_at	IDUA	iduronidase, alpha-L-		Bt.27028.1.S1_at	SOCS7	suppressor of cytokine signaling 7
Bt.5346.1.S1_at	RPLP2	ribosomal protein, large, P2		Bt.27134.1.A1_at	POLL	polymerase (DNA directed), lambda		Bt.27044.1.A1_at	LOC786966	similar to rCG59523
Bt.5348.1.S2_at	RPL6	similar to ribosomal protein L6-like; ribosomal protein L6		Bt.27137.1.S1_at	THG1L	tRNA-histidine guanylyltransferase 1-like (S. cerevisiae)		Bt.27121.1.S1_at	DULLARD	similar to dullard homolog; dullard homolog (Xenopus laevis)
Bt.5466.2.S1_a_at	RPS4Y1	ribosomal protein S4, Y-linked 1		Bt.27308.1.S1_at	EMX2	empty spiracles homeobox 2		Bt.27190.1.S1_s_at	ANP32A	acidic (leucine-rich) nuclear phosphoprotein 32 family, member A
Bt.5469.1.S1_at	MED21	mediator complex subunit 21		Bt.27524.1.A1_at	GCK	glucokinase (hexokinase 4)		Bt.27281.1.S1_at	ZBTB20	zinc finger and BTB domain containing 20
Bt.5507.1.S1_at	RPL23A	similar to ribosomal protein L23a; ribosomal protein L23a		Bt.27554.1.A1_at	TSG118	Testis-specific gene 118 protein		Bt.27905.1.S1_at	POLE3	polymerase (DNA directed), epsilon 3 (p17 subunit)
Bt.5510.1.S1_at	ATP5E	ATP synthase, H+ transporting, mitochondrial F1 complex, epsilon subunit		Bt.27652.1.A1_at				Bt.28064.1.S1_at	ARL8B	ADP-ribosylation factor-like 8B
Bt.6032.1.S1_s_at	CCDC72	coiled-coil domain containing 72; hypothetical LOC615251; hypothetical LOC783801		Bt.27673.1.A1_at				Bt.28064.2.S1_at	ARL8B	ADP-ribosylation factor-like 8B
Bt.6300.1.S1_a_at	SEC61G	Sec61 gamma subunit		Bt.27734.1.A1_at	CSTF2T	similar to CSTF2 protein, transcript variant 1		Bt.28105.1.S1_at	FNDC3B	fibronectin type III domain containing 3B
Bt.6494.1.S1_at	NDUFB11	mitochondrial NADH:ubiquinone oxidoreductase ESSS subunit		Bt.27743.1.S1_at	RSPO1	R-spondin homolog (Xenopus laevis)		Bt.28147.1.S1_at	C26H10ORF119	chromosome 10 open reading frame 119 ortholog
Bt.6714.1.S1_a_at	UBL5	similar to ubiquitin-like 5; ubiquitin-like 5		Bt.27775.1.A1_at	MDH2	malate dehydrogenase 2, NAD (mitochondrial)		Bt.28160.2.S1_a_at	RBM17	similar to LOC512694 protein; RNA binding motif protein 17
Bt.6714.3.S1_a_at	UBL5	ubiquitin-like 5		Bt.28001.1.A1_at	ESR1	estrogen receptor 1		Bt.2867.1.S1_at	SCHIP1	schwannomin interacting protein 1
Bt.68.1.S1_at	NDUFB1	NADH dehydrogenase (ubiquinone) 1 beta subcomplex, 1, 7kDa		Bt.28157.1.S1_at	ESR1	estrogen receptor 1		Bt.3079.1.S1_at	SARNP	similar to Cytokine induced protein 29 kDa; SAP domain containing ribonucleoprotein
Bt.7052.1.S1_at	RPL5	ribosomal protein L5; similar to 60S ribosomal protein L5; similar to ribosomal protein L5		Bt.28226.2.S1_at	RNF216	ring finger protein 216		Bt.3211.1.S1_at	GABARAPL1	GABA(A) receptor-associated protein like 1
Bt.7187.1.S1_at	RPS7	ribosomal protein S7		Bt.28327.1.A1_at	PUS7	pseudouridylate synthase 7 homolog (S. cerevisiae)		Bt.3373.1.A1_at	PDCD1	programmed cell death 1
Bt.752.1.S1_a_at	RWDD1	RWD domain containing 1; similar to RWD domain containing 1		Bt.285.1.S1_at	CACNB2	calcium channel, voltage-dependent, beta 2 subunit		Bt.3504.1.S1_at	RRAS2	related RAS viral (r-ras) oncogene homolog 2
Bt.7648.1.S1_at	RPS19	similar to ribosomal protein S19; ribosomal protein S19		Bt.28944.1.A1_at				Bt.3567.1.S1_at	UGP2	UDP-glucose pyrophosphorylase 2
Bt.7781.1.S1_at	RPL7	ribosomal protein L7		Bt.29384.1.A1_at	C11H9ORF142	similar to chromosome 9 open reading frame 142 ortholog		Bt.3621.1.S1_at	CHMP4B	chromatin modifying protein 4B; similar to LOC616164 protein
Bt.8015.1.S1_a_at	RPS24	ribosomal protein S24		Bt.2952.1.A1_at	LOC511180	similar to sialic acid binding Ig-like lectin 5		Bt.3770.1.S1_at	PSMG1	proteasome (prosome, macropain) assembly chaperone 1
Bt.8081.1.S1_a_at	ZC3H10	zinc finger CCCH-type containing 10		Bt.29698.1.S1_at	GHR	growth hormone receptor		Bt.3866.1.S1_at	DAZAP2	DAZ associated protein 2
Bt.8125.1.S1_x_at	RPLP1	ribosomal protein, large, P1		Bt.29731.1.A1_at				Bt.3928.1.S1_at	HNRNPAB	heterogeneous nuclear ribonucleoprotein A/B
Bt.888.1.S1_at	BNIP3L	BCL2/adenovirus E1B 19kDa interacting protein 3-like		Bt.2980.1.S1_at				Bt.3929.1.S1_at	SETD8	SET domain containing (lysine methyltransferase) 8
Bt.9210.1.S1_at	FAM162A	growth and transformation-dependent protein		Bt.3353.2.S1_at	PPAPDC2	phosphatidic acid phosphatase type 2 domain containing 2		Bt.398.1.S1_at	CRYBB2	crystallin, beta B2
Bt.9457.1.S1_at	POPDC2	popeye domain containing 2		Bt.3926.1.S1_at	CDC2L1	cell division cycle 2-like 2 (PITSLRE proteins)		Bt.4351.2.S1_at	BRE	brain and reproductive organ-expressed (TNFRSF1A modulator)
				Bt.399.1.S1_at	CRYGB	crystallin, gamma B		Bt.4420.1.S1_at	PRKACA	protein kinase, cAMP-dependent, catalytic, alpha; protein kinase, cAMP-dependent, catalytic, beta
				Bt.4143.1.S1_at	SMG6	Smg-6 homolog, nonsense mediated mRNA decay factor (C. elegans)		Bt.4558.1.S1_at	CYBB	cytochrome b-245, beta polypeptide
				Bt.4259.1.S1_at	CATHL2	cathelicidin 2		Bt.4606.1.S1_at	KLF6	Kruppel-like factor 6
				Bt.4559.1.S1_at	STMN3	stathmin-like 3		Bt.4606.2.S1_at	KLF6	Kruppel-like factor 6
				Bt.4943.1.S1_at	PVRL2	poliovirus receptor-related 2 (herpesvirus entry mediator B)		Bt.4631.2.S1_at	RPA2	replication protein A2, 32kDa; similar to Replication protein A2, 32kDa
				Bt.5158.1.A1_a_at	SPHK2	sphingosine kinase 2		Bt.4738.1.S1_at	CAST	calpastatin
				Bt.5177.1.S1_at	BAMBI	BMP and activin membrane-bound inhibitor homolog (Xenopus laevis)		Bt.4738.1.S2_at	CAST	calpastatin
				Bt.54.1.S1_at	PDE6G	phosphodiesterase 6G, cGMP-specific, rod, gamma		Bt.4773.2.S1_a_at	ATP6V1A	ATPase, H+ transporting, lysosomal 70kDa, V1 subunit A
				Bt.5446.1.S1_at	RMND5B	required for meiotic nuclear division 5 homolog B (S. cerevisiae)		Bt.4888.1.S1_at	OBSL1	obscurin-like 1
				Bt.5508.1.S1_at	IFNAR2	interferon (alpha, beta and omega) receptor 2		Bt.4895.1.S1_at	CCND2	cyclin D2
				Bt.5711.2.S1_at	DPAGT1	dolichyl-phosphate (UDP-N-acetylglucosamine) N-acetylglucosaminephosphotransferase 1 (GlcNAc-1-P transferase)		Bt.4896.3.S1_a_at	PA2G4	proliferation-associated 2G4, 38kDa
				Bt.5787.1.S1_at				Bt.5045.1.S1_at	CPSF3	cleavage and polyadenylation specific factor 3, 73kDa
				Bt.6001.1.S1_s_at	LOC530342	similar to Chromosome 16 open reading frame 24		Bt.5070.1.S1_at	UBC	ubiquitin C; polyubiquitin; ubiquitin A-52 residue ribosomal protein fusion product 1
				Bt.628.1.S1_at	TMED6	transmembrane emp24 protein transport domain containing 6		Bt.5070.1.S1_x_at	UBC	ubiquitin C; polyubiquitin; ubiquitin A-52 residue ribosomal protein fusion product 1
				Bt.6972.1.S1_at	KBTBD10	kelch repeat and BTB (POZ) domain containing 10		Bt.5328.1.S1_at	CCDC69	coiled-coil domain containing 69
				Bt.7039.2.S1_at	DENND1C	DENN/MADD domain containing 1C		Bt.5458.1.S1_at	PABPC1	poly(A) binding protein, cytoplasmic 1
				Bt.7217.1.S1_at	OPN1LW	opsin 1 (cone pigments), long-wave-sensitive		Bt.5923.2.S1_at	MBD6	similar to Methyl-CpG-binding domain protein 6 (Methyl-CpG-binding protein MBD6)
				Bt.7249.1.S1_at	UBOX5	U-box domain containing 5		Bt.6028.1.S1_at	RNF123	ring finger protein 123
				Bt.8284.1.S1_at	LCOR	ligand dependent nuclear receptor corepressor		Bt.6103.1.S1_at	ERGIC1	endoplasmic reticulum-golgi intermediate compartment (ERGIC) 1
				Bt.8804.1.S1_at	NELL2	NEL-like 2 (chicken)		Bt.6642.1.S1_a_at	LPIN1	lipin 1
				Bt.901.2.S1_a_at	NME6	non-metastatic cells 6, protein expressed in (nucleoside-diphosphate kinase)		Bt.6642.2.S1_at	LPIN1	lipin 1
				Bt.9628.1.S1_a_at	CWF19L1	CWF19-like 1, cell cycle control (S. pombe)		Bt.6706.1.S1_at	RBM8A	RNA binding motif protein 8A
				Bt.9764.1.A1_at	MPHOSPH6	similar to M-phase phosphoprotein 6; M-phase phosphoprotein 6		Bt.6835.1.S1_at	AKIRIN1	akirin 1
								Bt.6985.1.A1_at	SRP72	signal recognition particle 72kDa
								Bt.6988.1.S1_at	RAB3GAP1	RAB3 GTPase activating protein subunit 1 (catalytic)
								Bt.6993.2.A1_a_at	NME7	non-metastatic cells 7, protein expressed in (nucleoside-diphosphate kinase)
								Bt.7423.1.S1_at	ZNF622	zinc finger protein 622
								Bt.7495.1.S1_at	HGSNAT	heparan-alpha-glucosaminide N-acetyltransferase
								Bt.7922.1.S1_at	EIF6	eukaryotic translation initiation factor 6
								Bt.870.1.S1_at	ASB5	ankyrin repeat and SOCS box-containing 5
								Bt.9051.1.S1_at	SRP19	signal recognition particle 19kDa
								Bt.9289.1.S1_at	CPT1A	carnitine palmitoyltransferase 1C
								Bt.9516.1.S1_at	CDC37L1	cell division cycle 37 homolog (S. cerevisiae)-like 1
								Bt.9664.1.A1_at	USP8	ubiquitin specific peptidase 8
								Bt.9708.2.S1_at	CUTC	cutC copper transporter homolog (E. coli)
								Bt.9809.1.S1_at	PCNP	PEST proteolytic signal containing nuclear protein
								Bt.9844.1.S1_at	BACH1	BTB and CNC homology 1
								Bt.9847.1.S1_at	C22H3ORF63	chromosome 3 open reading frame 63 ortholog
