# Supplementary material for: Genetic architecture of gene expression in ovine skeletal muscle
Source: BMC Genomics. 2011 Dec 15;12:607. doi: 10.1186/1471-2164-12-607 (PMC3265547; doi:10.1186/1471-2164-12-607)
Supplement: Additional file 2 — Functional annotation clustering of genes present in the identified WGCNA modules. Summary table listing enriched functional annotation clusters and functional terms associated with genes in the identified WGCNA modules. The analysis was performed using DAVID analysis tools, which provide a higher order perspective of functional term enrichments as enriched clusters of terms [18]. Conservative parameters were used in the analysis. P-values were corrected for multiple testing using the Benjamini correction. The enrichment score for a Functional Annotation Cluster is the -log (geometric mean of the term P-values within the cluster). Enrichment scores ≥1.0 were considered significant. No enriched functional annotation clusters were identified for genes in the VioletWGCNA module using these parameters. [file 1471-2164-12-607-S2.XLSX]

## Sheet: CyanWGCNA cluster
Annotation Cluster 1	Enrichment Score: 6.88
Category	Term	Count	%	PValue	Genes	List Total	Pop Hits	Pop Total	Fold Enrichment	Bonferroni	Benjamini	FDR
GOTERM_MF_FAT	GO:0070003~threonine-type peptidase activity	9	10.8434	1.43661e-14	BT.10266.1.S1_AT, BT.886.1.S1_AT, BT.6827.1.S1_AT, BT.6473.1.S1_AT, BT.7040.1.S1_AT, BT.13237.1.S1_AT, BT.7644.1.S1_AT, BT.18570.2.A1_S_AT, BT.641.1.S1_AT	50	18	9249	92.49	1.93345e-12	1.93345e-12	1.67866e-11
GOTERM_MF_FAT	GO:0004298~threonine-type endopeptidase activity	9	10.8434	1.43661e-14	BT.10266.1.S1_AT, BT.886.1.S1_AT, BT.6827.1.S1_AT, BT.6473.1.S1_AT, BT.7040.1.S1_AT, BT.13237.1.S1_AT, BT.7644.1.S1_AT, BT.18570.2.A1_S_AT, BT.641.1.S1_AT	50	18	9249	92.49	1.93345e-12	1.93345e-12	1.67866e-11
GOTERM_CC_FAT	GO:0005839~proteasome core complex	9	10.8434	1.92535e-13	BT.10266.1.S1_AT, BT.886.1.S1_AT, BT.6827.1.S1_AT, BT.6473.1.S1_AT, BT.7040.1.S1_AT, BT.13237.1.S1_AT, BT.7644.1.S1_AT, BT.18570.2.A1_S_AT, BT.641.1.S1_AT	52	18	6966	66.9808	2.61817e-11	2.61817e-11	2.25986e-10
INTERPRO	IPR001353:Proteasome, subunit alpha/beta	9	10.8434	3.14263e-13	BT.10266.1.S1_AT, BT.886.1.S1_AT, BT.6827.1.S1_AT, BT.6473.1.S1_AT, BT.7040.1.S1_AT, BT.13237.1.S1_AT, BT.7644.1.S1_AT, BT.18570.2.A1_S_AT, BT.641.1.S1_AT	71	18	9171	64.5845	4.52598e-11	4.52598e-11	3.7268e-10
SP_PIR_KEYWORDS	threonine protease	9	10.8434	5.748e-13	BT.10266.1.S1_AT, BT.886.1.S1_AT, BT.6827.1.S1_AT, BT.6473.1.S1_AT, BT.7040.1.S1_AT, BT.13237.1.S1_AT, BT.7644.1.S1_AT, BT.18570.2.A1_S_AT, BT.641.1.S1_AT	62	18	7349	59.2661	5.86258e-11	5.86258e-11	6.40332e-10
KEGG_PATHWAY	bta03050:Proteasome	10	12.0482	4.89008e-12	BT.10266.1.S1_AT, BT.886.1.S1_AT, BT.6827.1.S1_AT, BT.6473.1.S1_AT, BT.7040.1.S1_AT, BT.13237.1.S1_AT, BT.7644.1.S1_AT, BT.3193.1.A1_AT, BT.18570.2.A1_S_AT, BT.641.1.S1_AT	34	44	4940	33.0214	1.80933e-10	1.80933e-10	4.39089e-09
GOTERM_CC_FAT	GO:0000502~proteasome complex	10	12.0482	3.89504e-11	BT.10266.1.S1_AT, BT.886.1.S1_AT, BT.6827.1.S1_AT, BT.6473.1.S1_AT, BT.7040.1.S1_AT, BT.13237.1.S1_AT, BT.7644.1.S1_AT, BT.3193.1.A1_AT, BT.18570.2.A1_S_AT, BT.641.1.S1_AT	52	48	6966	27.9087	5.29725e-09	2.64863e-09	4.57238e-08
SP_PIR_KEYWORDS	proteasome	10	12.0482	8.79243e-11	BT.10266.1.S1_AT, BT.886.1.S1_AT, BT.6827.1.S1_AT, BT.6473.1.S1_AT, BT.7040.1.S1_AT, BT.13237.1.S1_AT, BT.7644.1.S1_AT, BT.3193.1.A1_AT, BT.18570.2.A1_S_AT, BT.641.1.S1_AT	62	46	7349	25.7679	8.96827e-09	4.48414e-09	9.79539e-08
GOTERM_CC_FAT	GO:0019773~proteasome core complex, alpha-subunit complex	6	7.22892	3.57441e-10	BT.10266.1.S1_AT, BT.886.1.S1_AT, BT.6827.1.S1_AT, BT.6473.1.S1_AT, BT.13237.1.S1_AT, BT.641.1.S1_AT	52	7	6966	114.824	4.8612e-08	1.6204e-08	4.196e-07
INTERPRO	IPR000426:Proteasome, alpha-subunit, conserved site	6	7.22892	4.65089e-10	BT.10266.1.S1_AT, BT.886.1.S1_AT, BT.6827.1.S1_AT, BT.6473.1.S1_AT, BT.13237.1.S1_AT, BT.641.1.S1_AT	71	7	9171	110.716	6.69728e-08	3.34864e-08	5.51469e-07
GOTERM_BP_FAT	GO:0044265~cellular macromolecule catabolic process	11	13.253	5.06584e-06	BT.12802.1.S1_AT, BT.27133.1.A1_S_AT, BT.10266.1.S1_AT, BT.886.1.S1_AT, BT.3377.1.S1_AT, BT.6827.1.S1_AT, BT.6473.1.S1_AT, BT.7040.1.S1_AT, BT.13237.1.S1_AT, BT.7644.1.S1_AT, BT.18570.2.A1_S_AT, BT.641.1.S1_AT	52	290	8785	6.40816	0.00165516	0.00165516	0.00685818
SP_PIR_KEYWORDS	Protease	11	13.253	8.74075e-06	BT.10266.1.S1_AT, BT.886.1.S1_AT, BT.4331.1.S1_AT, BT.6827.1.S1_AT, BT.6473.1.S1_AT, BT.7040.1.S1_AT, BT.13237.1.S1_AT, BT.7644.1.S1_AT, BT.18570.2.A1_S_AT, BT.641.1.S1_AT, BT.3580.2.S1_AT	62	214	7349	6.09278	0.000891164	0.000222865	0.0097374
GOTERM_BP_FAT	GO:0051603~proteolysis involved in cellular protein catabolic process	10	12.0482	1.02886e-05	BT.12802.1.S1_AT, BT.10266.1.S1_AT, BT.886.1.S1_AT, BT.6827.1.S1_AT, BT.6473.1.S1_AT, BT.7040.1.S1_AT, BT.13237.1.S1_AT, BT.7644.1.S1_AT, BT.18570.2.A1_S_AT, BT.641.1.S1_AT	52	247	8785	6.83977	0.00335873	0.00168078	0.0139283
GOTERM_BP_FAT	GO:0044257~cellular protein catabolic process	10	12.0482	1.06294e-05	BT.12802.1.S1_AT, BT.10266.1.S1_AT, BT.886.1.S1_AT, BT.6827.1.S1_AT, BT.6473.1.S1_AT, BT.7040.1.S1_AT, BT.13237.1.S1_AT, BT.7644.1.S1_AT, BT.18570.2.A1_S_AT, BT.641.1.S1_AT	52	248	8785	6.81219	0.00346981	0.00115794	0.0143897
GOTERM_BP_FAT	GO:0009057~macromolecule catabolic process	11	13.253	1.45949e-05	BT.12802.1.S1_AT, BT.27133.1.A1_S_AT, BT.10266.1.S1_AT, BT.886.1.S1_AT, BT.3377.1.S1_AT, BT.6827.1.S1_AT, BT.6473.1.S1_AT, BT.7040.1.S1_AT, BT.13237.1.S1_AT, BT.7644.1.S1_AT, BT.18570.2.A1_S_AT, BT.641.1.S1_AT	52	327	8785	5.68307	0.00476121	0.00119243	0.0197576
GOTERM_BP_FAT	GO:0030163~protein catabolic process	10	12.0482	1.97906e-05	BT.12802.1.S1_AT, BT.10266.1.S1_AT, BT.886.1.S1_AT, BT.6827.1.S1_AT, BT.6473.1.S1_AT, BT.7040.1.S1_AT, BT.13237.1.S1_AT, BT.7644.1.S1_AT, BT.18570.2.A1_S_AT, BT.641.1.S1_AT	52	268	8785	6.30382	0.0064507	0.00129348	0.0267902
GOTERM_MF_FAT	GO:0004175~endopeptidase activity	10	12.0482	3.14998e-05	BT.10266.1.S1_AT, BT.886.1.S1_AT, BT.6827.1.S1_AT, BT.6473.1.S1_AT, BT.7040.1.S1_AT, BT.13237.1.S1_AT, BT.7644.1.S1_AT, BT.18570.2.A1_S_AT, BT.641.1.S1_AT, BT.3580.2.S1_AT	50	312	9249	5.92885	0.0042435	0.00212401	0.0369231
GOTERM_MF_FAT	GO:0070011~peptidase activity, acting on L-amino acid peptides	11	13.253	4.56217e-05	BT.10266.1.S1_AT, BT.886.1.S1_AT, BT.4331.1.S1_AT, BT.6827.1.S1_AT, BT.6473.1.S1_AT, BT.7040.1.S1_AT, BT.13237.1.S1_AT, BT.7644.1.S1_AT, BT.18570.2.A1_S_AT, BT.641.1.S1_AT, BT.3580.2.S1_AT	50	410	9249	4.96288	0.00614015	0.00205092	0.0534725
GOTERM_MF_FAT	GO:0008233~peptidase activity	11	13.253	6.06195e-05	BT.10266.1.S1_AT, BT.886.1.S1_AT, BT.4331.1.S1_AT, BT.6827.1.S1_AT, BT.6473.1.S1_AT, BT.7040.1.S1_AT, BT.13237.1.S1_AT, BT.7644.1.S1_AT, BT.18570.2.A1_S_AT, BT.641.1.S1_AT, BT.3580.2.S1_AT	50	424	9249	4.79901	0.00815048	0.00204388	0.0710454
GOTERM_BP_FAT	GO:0006511~ubiquitin-dependent protein catabolic process	6	7.22892	0.000221514	BT.10266.1.S1_AT, BT.886.1.S1_AT, BT.6827.1.S1_AT, BT.6473.1.S1_AT, BT.13237.1.S1_AT, BT.641.1.S1_AT	52	96	8785	10.5589	0.0698814	0.0120013	0.299481
SP_PIR_KEYWORDS	cytoplasm	21	25.3012	0.000514695	BT.22486.1.S1_AT, BT.21682.1.S1_AT, BT.2855.1.S1_AT, BT.886.1.S1_AT, BT.3377.1.S1_AT, BT.6827.1.S1_AT, BT.26551.1.S1_AT, BT.6473.1.S1_AT, BT.6133.1.S1_AT, BT.641.1.S1_AT, BT.12285.2.S1_A_AT, BT.23244.1.S1_AT, BT.27133.1.A1_S_AT, BT.10266.1.S1_AT, BT.14186.1.S1_AT, BT.7644.1.S1_AT, BT.13237.1.S1_AT, BT.7040.1.S1_AT, BT.18570.2.A1_S_AT, BT.9516.2.A1_AT, BT.7154.1.S2_AT, BT.4292.1.S1_AT	62	1129	7349	2.20476	0.0511574	0.0104475	0.571913
SP_PIR_KEYWORDS	hydrolase	15	18.0723	0.00123397	BT.2855.1.S1_AT, BT.886.1.S1_AT, BT.3377.1.S1_AT, BT.6827.1.S1_AT, BT.6473.1.S1_AT, BT.6133.1.S1_AT, BT.641.1.S1_AT, BT.27133.1.A1_S_AT, BT.10266.1.S1_AT, BT.4331.1.S1_AT, BT.7644.1.S1_AT, BT.13237.1.S1_AT, BT.7040.1.S1_AT, BT.18570.2.A1_S_AT, BT.3580.2.S1_AT, BT.1556.1.S1_AT	62	689	7349	2.58053	0.118335	0.0207718	1.36617
GOTERM_BP_FAT	GO:0019941~modification-dependent protein catabolic process	7	8.43373	0.00185649	BT.12802.1.S1_AT, BT.10266.1.S1_AT, BT.886.1.S1_AT, BT.6827.1.S1_AT, BT.6473.1.S1_AT, BT.13237.1.S1_AT, BT.641.1.S1_AT	52	226	8785	5.23273	0.455364	0.0831445	2.48437
GOTERM_BP_FAT	GO:0043632~modification-dependent macromolecule catabolic process	7	8.43373	0.00185649	BT.12802.1.S1_AT, BT.10266.1.S1_AT, BT.886.1.S1_AT, BT.6827.1.S1_AT, BT.6473.1.S1_AT, BT.13237.1.S1_AT, BT.641.1.S1_AT	52	226	8785	5.23273	0.455364	0.0831445	2.48437
GOTERM_BP_FAT	GO:0006508~proteolysis	11	13.253	0.00244444	BT.12802.1.S1_AT, BT.10266.1.S1_AT, BT.886.1.S1_AT, BT.6827.1.S1_AT, BT.6473.1.S1_AT, BT.7040.1.S1_AT, BT.13237.1.S1_AT, BT.7644.1.S1_AT, BT.18570.2.A1_S_AT, BT.641.1.S1_AT, BT.3580.2.S1_AT	52	615	8785	3.02173	0.550811	0.0951977	3.25917
SP_PIR_KEYWORDS	nucleus	20	24.0964	0.00534777	BT.5542.1.A1_AT, BT.886.1.S1_AT, BT.3377.1.S1_AT, BT.6827.1.S1_AT, BT.6473.1.S1_AT, BT.8324.1.S1_AT, BT.676.1.S1_AT, BT.6133.1.S1_AT, BT.20900.1.S1_AT, BT.641.1.S1_AT, BT.7459.1.S1_AT, BT.27133.1.A1_S_AT, BT.1973.1.S1_AT, BT.10266.1.S1_AT, BT.4331.1.S1_AT, BT.1121.1.S1_AT, BT.7644.1.S1_AT, BT.13237.1.S1_AT, BT.7040.1.S1_AT, BT.11448.1.S1_AT, BT.18570.2.A1_S_AT	62	1265	7349	1.87403	0.42128	0.0751593	5.79886
Annotation Cluster 2	Enrichment Score: 1.24
Category	Term	Count	%	PValue	Genes	List Total	Pop Hits	Pop Total	Fold Enrichment	Bonferroni	Benjamini	FDR
GOTERM_BP_FAT	GO:0032269~negative regulation of cellular protein metabolic process	3	3.61446	0.0314504	BT.27133.1.A1_S_AT, BT.3377.1.S1_AT, BT.5136.1.S1_AT, BT.1121.1.S1_AT	52	48	8785	10.5589	0.999971	0.58138	35.1201
GOTERM_BP_FAT	GO:0051248~negative regulation of protein metabolic process	3	3.61446	0.032669	BT.27133.1.A1_S_AT, BT.3377.1.S1_AT, BT.5136.1.S1_AT, BT.1121.1.S1_AT	52	49	8785	10.3434	0.999981	0.539663	36.2165
GOTERM_BP_FAT	GO:0032268~regulation of cellular protein metabolic process	4	4.81928	0.0704295	BT.1703.1.S1_AT, BT.27133.1.A1_S_AT, BT.3377.1.S1_AT, BT.5136.1.S1_AT, BT.1121.1.S1_AT	52	165	8785	4.09557	1	0.775214	62.796
GOTERM_BP_FAT	GO:0010605~negative regulation of macromolecule metabolic process	4	4.81928	0.149871	BT.27133.1.A1_S_AT, BT.7676.2.S1_A_AT, BT.3377.1.S1_AT, BT.5136.1.S1_AT, BT.1121.1.S1_AT	52	231	8785	2.92541	1	0.880418	88.8998

## Sheet: TanWGCNA cluster
Annotation Cluster 1	Enrichment Score: 2.53
Category	Term	Count	%	PValue	Genes	List Total	Pop Hits	Pop Total	Fold Enrichment	Bonferroni	Benjamini	FDR
SMART	SM00651:Sm	3	10.7143	0.000228208	BT.9520.1.S1_AT, BT.9750.1.S1_A_AT, BT.24949.1.S1_AT	8	12	3469	108.406	0.00114052	0.00114052	0.0992111
SP_PIR_KEYWORDS	ribonucleoprotein	6	21.4286	0.00044088	BT.23343.2.S1_A_AT, BT.22772.1.S1_AT, BT.9520.1.S1_AT, BT.9750.1.S1_A_AT, BT.2219.1.S1_AT, BT.24949.1.S1_AT	23	185	6037	8.51281	0.0261117	0.0131422	0.440957
INTERPRO	IPR006649:Like-Sm ribonucleoprotein, eukaryotic and archaea-type, core	3	10.7143	0.000549749	BT.9520.1.S1_AT, BT.9750.1.S1_A_AT, BT.24949.1.S1_AT	23	12	7381	80.2283	0.0228311	0.0228311	0.507639
INTERPRO	IPR001163:Like-Sm ribonucleoprotein, core	3	10.7143	0.000648531	BT.9520.1.S1_AT, BT.9750.1.S1_A_AT, BT.24949.1.S1_AT	23	13	7381	74.0569	0.0268793	0.0135312	0.59861
GOTERM_CC_FAT	GO:0030529~ribonucleoprotein complex	7	25	0.000854011	BT.23343.2.S1_A_AT, BT.22772.1.S1_AT, BT.9520.1.S1_AT, BT.9750.1.S1_A_AT, BT.2219.1.S1_AT, BT.24949.1.S1_AT, BT.4949.1.S1_AT	21	281	4666	5.53499	0.0524027	0.0524027	0.861371
GOTERM_BP_FAT	GO:0008380~RNA splicing	4	14.2857	0.0020451	BT.9520.1.S1_AT, BT.9750.1.S1_A_AT, BT.24949.1.S1_AT, BT.4949.1.S1_AT	18	88	5722	14.4495	0.236796	0.236796	2.36219
SP_PIR_KEYWORDS	mrna splicing	4	14.2857	0.00258067	BT.9520.1.S1_AT, BT.9750.1.S1_A_AT, BT.24949.1.S1_AT, BT.4949.1.S1_AT	23	77	6037	13.6352	0.143619	0.0503674	2.55636
KEGG_PATHWAY	bta03040:Spliceosome	4	14.2857	0.00312126	BT.9520.1.S1_AT, BT.9750.1.S1_A_AT, BT.24949.1.S1_AT, BT.4949.1.S1_AT	11	106	3358	11.5197	0.0307778	0.0307778	1.85964
GOTERM_BP_FAT	GO:0006396~RNA processing	5	17.8571	0.00340901	BT.22772.1.S1_AT, BT.9520.1.S1_AT, BT.9750.1.S1_A_AT, BT.24949.1.S1_AT, BT.4949.1.S1_AT	18	220	5722	7.22475	0.362855	0.201787	3.9091
GOTERM_BP_FAT	GO:0006397~mRNA processing	4	14.2857	0.00396258	BT.9520.1.S1_AT, BT.9750.1.S1_A_AT, BT.24949.1.S1_AT, BT.4949.1.S1_AT	18	111	5722	11.4555	0.407912	0.160291	4.53051
SP_PIR_KEYWORDS	mrna processing	4	14.2857	0.00414669	BT.9520.1.S1_AT, BT.9750.1.S1_A_AT, BT.24949.1.S1_AT, BT.4949.1.S1_AT	23	91	6037	11.5375	0.220668	0.0604269	4.07879
GOTERM_BP_FAT	GO:0016071~mRNA metabolic process	4	14.2857	0.00578274	BT.9520.1.S1_AT, BT.9750.1.S1_A_AT, BT.24949.1.S1_AT, BT.4949.1.S1_AT	18	127	5722	10.0122	0.534916	0.174185	6.54796
SP_PIR_KEYWORDS	rna-binding	4	14.2857	0.0207464	BT.9520.1.S1_AT, BT.9750.1.S1_A_AT, BT.2219.1.S1_AT, BT.24949.1.S1_AT	23	164	6037	6.40191	0.715743	0.222425	18.9497
GOTERM_MF_FAT	GO:0003723~RNA binding	4	14.2857	0.0458995	BT.9520.1.S1_AT, BT.9750.1.S1_A_AT, BT.2219.1.S1_AT, BT.24949.1.S1_AT	18	285	5899	4.59961	0.945696	0.945696	37.7594
SP_PIR_KEYWORDS	nucleus	8	28.5714	0.0720599	BT.9520.1.S1_AT, BT.9750.1.S1_A_AT, BT.28398.1.S1_AT, BT.748.1.S1_AT, BT.24949.1.S1_AT, BT.26122.2.S1_AT, BT.4949.1.S1_AT, BT.16032.1.S1_AT	23	1047	6037	2.00556	0.988749	0.526631	52.7398

## Sheet: LightgreenWGCNA cluster
Annotation Cluster 1	Enrichment Score: 20.00
Category	Term	Count	%	PValue	Genes	List Total	Pop Hits	Pop Total	Fold Enrichment	Bonferroni	Benjamini	FDR
KEGG_PATHWAY	bta03010:Ribosome	21	50	1.0142e-30	BT.15530.1.S1_AT, BT.5211.1.S1_AT, BT.5054.1.S1_A_AT, BT.23001.1.S1_A_AT, BT.5466.2.S1_A_AT, BT.5346.1.S1_AT, BT.23339.1.S1_AT, BT.7648.1.S1_AT, BT.12469.1.S1_AT, BT.4406.1.S1_AT, BT.23548.1.S1_AT, BT.15931.1.S1_AT, BT.14228.1.S1_AT, BT.2934.1.S1_AT, BT.23381.1.S1_AT, BT.7052.1.S1_AT, BT.3404.1.S1_AT, BT.3036.1.S1_AT, BT.1269.1.S1_A_AT, BT.23383.1.S1_AT, BT.12911.1.S1_AT	29	84	4940	42.5862	1.21705e-29	1.21705e-29	6.52506e-28
GOTERM_MF_FAT	GO:0003735~structural constituent of ribosome	21	50	4.94116e-28	BT.15530.1.S1_AT, BT.5211.1.S1_AT, BT.5054.1.S1_A_AT, BT.23001.1.S1_A_AT, BT.5466.2.S1_A_AT, BT.5346.1.S1_AT, BT.23339.1.S1_AT, BT.7648.1.S1_AT, BT.12469.1.S1_AT, BT.4406.1.S1_AT, BT.23548.1.S1_AT, BT.15931.1.S1_AT, BT.14228.1.S1_AT, BT.2934.1.S1_AT, BT.23381.1.S1_AT, BT.7052.1.S1_AT, BT.3404.1.S1_AT, BT.3036.1.S1_AT, BT.1269.1.S1_A_AT, BT.23383.1.S1_AT, BT.12911.1.S1_AT	32	171	9249	35.4951	2.07529e-26	2.07529e-26	4.57304e-25
GOTERM_BP_FAT	GO:0006412~translation	23	54.7619	9.26432e-26	BT.15530.1.S1_AT, BT.5054.1.S1_A_AT, BT.5211.1.S1_AT, BT.23001.1.S1_A_AT, BT.16991.1.S1_A_AT, BT.5466.2.S1_A_AT, BT.5346.1.S1_AT, BT.23339.1.S1_AT, BT.7648.1.S1_AT, BT.2834.1.S1_AT, BT.12469.1.S1_AT, BT.4406.1.S1_AT, BT.23548.1.S1_AT, BT.15931.1.S1_AT, BT.14228.1.S1_AT, BT.2934.1.S1_AT, BT.23381.1.S1_AT, BT.7052.1.S1_AT, BT.3404.1.S1_AT, BT.3036.1.S1_AT, BT.1269.1.S1_A_AT, BT.23383.1.S1_AT, BT.12…	34	283	8785	20.9993	1.38038e-23	1.38038e-23	1.10503e-22
GOTERM_CC_FAT	GO:0005840~ribosome	22	52.381	4.6506e-25	BT.15530.1.S1_AT, BT.5054.1.S1_A_AT, BT.5211.1.S1_AT, BT.21051.1.S1_AT, BT.23001.1.S1_A_AT, BT.5466.2.S1_A_AT, BT.5346.1.S1_AT, BT.23339.1.S1_AT, BT.7648.1.S1_AT, BT.12469.1.S1_AT, BT.4406.1.S1_AT, BT.23548.1.S1_AT, BT.15931.1.S1_AT, BT.14228.1.S1_AT, BT.2934.1.S1_AT, BT.23381.1.S1_AT, BT.7052.1.S1_AT, BT.3404.1.S1_AT, BT.3036.1.S1_AT, BT.1269.1.S1_A_AT, BT.23383.1.S1_AT, BT.12911.1.S1_AT	34	202	6966	22.3139	2.13928e-23	2.13928e-23	4.39566e-22
SP_PIR_KEYWORDS	ribosomal protein	21	50	3.10404e-24	BT.15530.1.S1_AT, BT.5054.1.S1_A_AT, BT.5211.1.S1_AT, BT.21051.1.S1_AT, BT.23001.1.S1_A_AT, BT.5466.2.S1_A_AT, BT.5346.1.S1_AT, BT.23339.1.S1_AT, BT.7648.1.S1_AT, BT.12469.1.S1_AT, BT.4406.1.S1_AT, BT.15931.1.S1_AT, BT.14228.1.S1_AT, BT.2934.1.S1_AT, BT.23381.1.S1_AT, BT.7052.1.S1_AT, BT.3404.1.S1_AT, BT.3036.1.S1_AT, BT.1269.1.S1_A_AT, BT.23383.1.S1_AT, BT.12911.1.S1_AT	39	158	7349	25.0453	1.52098e-22	1.52098e-22	2.97615e-21
GOTERM_MF_FAT	GO:0005198~structural molecule activity	22	52.381	1.49827e-22	BT.15530.1.S1_AT, BT.5054.1.S1_A_AT, BT.5211.1.S1_AT, BT.23001.1.S1_A_AT, BT.5466.2.S1_A_AT, BT.5346.1.S1_AT, BT.23339.1.S1_AT, BT.2847.1.S1_A_AT, BT.7648.1.S1_AT, BT.12469.1.S1_AT, BT.4406.1.S1_AT, BT.23548.1.S1_AT, BT.15931.1.S1_AT, BT.14228.1.S1_AT, BT.2934.1.S1_AT, BT.23381.1.S1_AT, BT.7052.1.S1_AT, BT.3404.1.S1_AT, BT.3036.1.S1_AT, BT.1269.1.S1_A_AT, BT.23383.1.S1_AT, BT.12911.1.S1_AT	32	382	9249	16.6458	6.29274e-21	3.14637e-21	1.38665e-19
SP_PIR_KEYWORDS	ribonucleoprotein	20	47.619	1.69736e-20	BT.15530.1.S1_AT, BT.5054.1.S1_A_AT, BT.21051.1.S1_AT, BT.23001.1.S1_A_AT, BT.5466.2.S1_A_AT, BT.5346.1.S1_AT, BT.23339.1.S1_AT, BT.7648.1.S1_AT, BT.12469.1.S1_AT, BT.4406.1.S1_AT, BT.15931.1.S1_AT, BT.14228.1.S1_AT, BT.2934.1.S1_AT, BT.23381.1.S1_AT, BT.7052.1.S1_AT, BT.3404.1.S1_AT, BT.3036.1.S1_AT, BT.1269.1.S1_A_AT, BT.23383.1.S1_AT, BT.12911.1.S1_AT	39	200	7349	18.8436	8.31709e-19	4.15854e-19	1.62743e-17
GOTERM_CC_FAT	GO:0030529~ribonucleoprotein complex	22	52.381	5.18435e-20	BT.15530.1.S1_AT, BT.5054.1.S1_A_AT, BT.5211.1.S1_AT, BT.21051.1.S1_AT, BT.23001.1.S1_A_AT, BT.5466.2.S1_A_AT, BT.5346.1.S1_AT, BT.23339.1.S1_AT, BT.7648.1.S1_AT, BT.12469.1.S1_AT, BT.4406.1.S1_AT, BT.23548.1.S1_AT, BT.15931.1.S1_AT, BT.14228.1.S1_AT, BT.2934.1.S1_AT, BT.23381.1.S1_AT, BT.7052.1.S1_AT, BT.3404.1.S1_AT, BT.3036.1.S1_AT, BT.1269.1.S1_A_AT, BT.23383.1.S1_AT, BT.12911.1.S1_AT	34	348	6966	12.9523	2.3848e-18	1.1924e-18	4.90014e-17
GOTERM_CC_FAT	GO:0043228~non-membrane-bounded organelle	24	57.1429	1.39231e-11	BT.15530.1.S1_AT, BT.5054.1.S1_A_AT, BT.5211.1.S1_AT, BT.21051.1.S1_AT, BT.23001.1.S1_A_AT, BT.5466.2.S1_A_AT, BT.5346.1.S1_AT, BT.23339.1.S1_AT, BT.2847.1.S1_A_AT, BT.7648.1.S1_AT, BT.12469.1.S1_AT, BT.4406.1.S1_AT, BT.23548.1.S1_AT, BT.15931.1.S1_AT, BT.21217.1.S1_AT, BT.14228.1.S1_AT, BT.2934.1.S1_AT, BT.23381.1.S1_AT, BT.7052.1.S1_AT, BT.3404.1.S1_AT, BT.3036.1.S1_AT, BT.1269.1.S1_A_AT, BT.23…	34	1148	6966	4.28325	6.40462e-10	2.13487e-10	1.31598e-08
GOTERM_CC_FAT	GO:0043232~intracellular non-membrane-bounded organelle	24	57.1429	1.39231e-11	BT.15530.1.S1_AT, BT.5054.1.S1_A_AT, BT.5211.1.S1_AT, BT.21051.1.S1_AT, BT.23001.1.S1_A_AT, BT.5466.2.S1_A_AT, BT.5346.1.S1_AT, BT.23339.1.S1_AT, BT.2847.1.S1_A_AT, BT.7648.1.S1_AT, BT.12469.1.S1_AT, BT.4406.1.S1_AT, BT.23548.1.S1_AT, BT.15931.1.S1_AT, BT.21217.1.S1_AT, BT.14228.1.S1_AT, BT.2934.1.S1_AT, BT.23381.1.S1_AT, BT.7052.1.S1_AT, BT.3404.1.S1_AT, BT.3036.1.S1_AT, BT.1269.1.S1_A_AT, BT.23…	34	1148	6966	4.28325	6.40462e-10	2.13487e-10	1.31598e-08
SP_PIR_KEYWORDS	acetylation	22	52.381	5.21211e-08	BT.15530.1.S1_AT, BT.5054.1.S1_A_AT, BT.23001.1.S1_A_AT, BT.16991.1.S1_A_AT, BT.5346.1.S1_AT, BT.4537.3.S1_A_AT, BT.23339.1.S1_AT, BT.2847.1.S1_A_AT, BT.7648.1.S1_AT, BT.12469.1.S1_AT, BT.4406.1.S1_AT, BT.15931.1.S1_AT, BT.21217.1.S1_AT, BT.14228.1.S1_AT, BT.2934.1.S1_AT, BT.23381.1.S1_AT, BT.7052.1.S1_AT, BT.3036.1.S1_AT, BT.1269.1.S1_A_AT, BT.23383.1.S1_AT, BT.4203.1.S1_AT, BT.12911.1.S1_AT	39	1212	7349	3.42045	2.55393e-06	8.51311e-07	4.99735e-05
Annotation Cluster 2	Enrichment Score: 2.42
Category	Term	Count	%	PValue	Genes	List Total	Pop Hits	Pop Total	Fold Enrichment	Bonferroni	Benjamini	FDR
GOTERM_MF_FAT	GO:0003723~RNA binding	7	16.6667	0.000847848	BT.15530.1.S1_AT, BT.23381.1.S1_AT, BT.23001.1.S1_A_AT, BT.7052.1.S1_AT, BT.5466.2.S1_A_AT, BT.3036.1.S1_AT, BT.2834.1.S1_AT	32	344	9249	5.88145	0.0349976	0.0118047	0.781942
SP_PIR_KEYWORDS	rrna-binding	3	7.14286	0.00166319	BT.7052.1.S1_AT, BT.5466.2.S1_A_AT, BT.3036.1.S1_AT	39	12	7349	47.109	0.0783264	0.0201845	1.58332
GOTERM_MF_FAT	GO:0019843~rRNA binding	3	7.14286	0.00240882	BT.7052.1.S1_AT, BT.5466.2.S1_A_AT, BT.3036.1.S1_AT	32	22	9249	39.4134	0.0963314	0.0250052	2.20732
SP_PIR_KEYWORDS	rna-binding	4	9.52381	0.0626765	BT.15530.1.S1_AT, BT.7052.1.S1_AT, BT.5466.2.S1_A_AT, BT.3036.1.S1_AT	39	177	7349	4.25844	0.958064	0.297002	46.2377
Annotation Cluster 3	Enrichment Score: 2.34
Category	Term	Count	%	PValue	Genes	List Total	Pop Hits	Pop Total	Fold Enrichment	Bonferroni	Benjamini	FDR
GOTERM_BP_FAT	GO:0042273~ribosomal large subunit biogenesis	3	7.14286	8.17213e-05	BT.5054.1.S1_A_AT, BT.7052.1.S1_AT, BT.3036.1.S1_AT	34	4	8785	193.787	0.0121031	0.00606999	0.0974323
GOTERM_BP_FAT	GO:0042254~ribosome biogenesis	3	7.14286	0.0281888	BT.5054.1.S1_A_AT, BT.7052.1.S1_AT, BT.3036.1.S1_AT	34	70	8785	11.0735	0.985884	0.758324	28.8985
GOTERM_BP_FAT	GO:0022613~ribonucleoprotein complex biogenesis	3	7.14286	0.040247	BT.5054.1.S1_A_AT, BT.7052.1.S1_AT, BT.3036.1.S1_AT	34	85	8785	9.11938	0.997803	0.783508	38.7366
Annotation Cluster 4	Enrichment Score: 1.00
Category	Term	Count	%	PValue	Genes	List Total	Pop Hits	Pop Total	Fold Enrichment	Bonferroni	Benjamini	FDR
SP_PIR_KEYWORDS	mitochondrion inner membrane	5	11.9048	0.00563561	BT.5040.1.S1_AT, BT.68.1.S1_AT, BT.6494.1.S1_AT, BT.4203.1.S1_AT, BT.378.1.S1_AT	39	140	7349	6.72985	0.241889	0.0538794	5.27449
GOTERM_CC_FAT	GO:0005743~mitochondrial inner membrane	5	11.9048	0.024315	BT.5040.1.S1_AT, BT.68.1.S1_AT, BT.6494.1.S1_AT, BT.4203.1.S1_AT, BT.378.1.S1_AT	34	236	6966	4.34073	0.677713	0.246539	20.7578
GOTERM_CC_FAT	GO:0019866~organelle inner membrane	5	11.9048	0.0260223	BT.5040.1.S1_AT, BT.68.1.S1_AT, BT.6494.1.S1_AT, BT.4203.1.S1_AT, BT.378.1.S1_AT	34	241	6966	4.25067	0.702658	0.215395	22.0587
GOTERM_CC_FAT	GO:0044429~mitochondrial part	6	14.2857	0.0322743	BT.5040.1.S1_AT, BT.68.1.S1_AT, BT.6494.1.S1_AT, BT.4203.1.S1_AT, BT.378.1.S1_AT, BT.21217.1.S1_AT	34	382	6966	3.21805	0.778892	0.22238	26.6613
KEGG_PATHWAY	bta00190:Oxidative phosphorylation	4	9.52381	0.0361186	BT.5040.1.S1_AT, BT.68.1.S1_AT, BT.4203.1.S1_AT, BT.378.1.S1_AT	29	130	4940	5.24138	0.356893	0.198061	21.0753
GOTERM_CC_FAT	GO:0070469~respiratory chain	3	7.14286	0.0386624	BT.5040.1.S1_AT, BT.68.1.S1_AT, BT.6494.1.S1_AT	34	66	6966	9.31283	0.836961	0.228261	31.1115
GOTERM_CC_FAT	GO:0031966~mitochondrial membrane	5	11.9048	0.0400033	BT.5040.1.S1_AT, BT.68.1.S1_AT, BT.6494.1.S1_AT, BT.4203.1.S1_AT, BT.378.1.S1_AT	34	276	6966	3.71164	0.8471	0.209228	32.0144
GOTERM_BP_FAT	GO:0022900~electron transport chain	3	7.14286	0.0419801	BT.5040.1.S1_AT, BT.68.1.S1_AT, BT.6494.1.S1_AT	34	87	8785	8.90974	0.998322	0.721413	40.0432
SP_PIR_KEYWORDS	mitochondrion	7	16.6667	0.0428104	BT.21051.1.S1_AT, BT.5040.1.S1_AT, BT.68.1.S1_AT, BT.6494.1.S1_AT, BT.4203.1.S1_AT, BT.378.1.S1_AT, BT.21217.1.S1_AT	39	504	7349	2.61717	0.882808	0.263817	34.2631
GOTERM_BP_FAT	GO:0006091~generation of precursor metabolites and energy	4	9.52381	0.0439446	BT.5040.1.S1_AT, BT.68.1.S1_AT, BT.6494.1.S1_AT, BT.378.1.S1_AT	34	211	8785	4.89824	0.998764	0.672411	41.4934
GOTERM_CC_FAT	GO:0005740~mitochondrial envelope	5	11.9048	0.0461172	BT.5040.1.S1_AT, BT.68.1.S1_AT, BT.6494.1.S1_AT, BT.4203.1.S1_AT, BT.378.1.S1_AT	34	289	6966	3.54468	0.886035	0.214409	35.9984
SP_PIR_KEYWORDS	respiratory chain	3	7.14286	0.0504552	BT.5040.1.S1_AT, BT.68.1.S1_AT, BT.6494.1.S1_AT	39	70	7349	8.07582	0.920885	0.271747	39.1278
SP_PIR_KEYWORDS	electron transport	3	7.14286	0.0682058	BT.5040.1.S1_AT, BT.68.1.S1_AT, BT.6494.1.S1_AT	39	83	7349	6.81094	0.968618	0.292595	49.2027
GOTERM_CC_FAT	GO:0031967~organelle envelope	5	11.9048	0.100518	BT.5040.1.S1_AT, BT.68.1.S1_AT, BT.6494.1.S1_AT, BT.4203.1.S1_AT, BT.378.1.S1_AT	34	377	6966	2.71727	0.99235	0.38572	63.2593
GOTERM_CC_FAT	GO:0031975~envelope	5	11.9048	0.101261	BT.5040.1.S1_AT, BT.68.1.S1_AT, BT.6494.1.S1_AT, BT.4203.1.S1_AT, BT.378.1.S1_AT	34	378	6966	2.71008	0.992635	0.360111	63.5452
GOTERM_CC_FAT	GO:0005739~mitochondrion	7	16.6667	0.125621	BT.21051.1.S1_AT, BT.5040.1.S1_AT, BT.68.1.S1_AT, BT.6494.1.S1_AT, BT.4203.1.S1_AT, BT.378.1.S1_AT, BT.21217.1.S1_AT	34	731	6966	1.96194	0.997919	0.402256	71.8838
GOTERM_CC_FAT	GO:0031090~organelle membrane	5	11.9048	0.252694	BT.5040.1.S1_AT, BT.68.1.S1_AT, BT.6494.1.S1_AT, BT.4203.1.S1_AT, BT.378.1.S1_AT	34	542	6966	1.89006	0.999998	0.615981	93.6272
SP_PIR_KEYWORDS	transport	6	14.2857	0.335106	BT.6300.1.S1_A_AT, BT.5040.1.S1_AT, BT.68.1.S1_AT, BT.6494.1.S1_AT, BT.4203.1.S1_AT, BT.378.1.S1_AT	39	740	7349	1.52786	1	0.837654	98.0022
GOTERM_BP_FAT	GO:0055114~oxidation reduction	3	7.14286	0.582184	BT.5040.1.S1_AT, BT.68.1.S1_AT, BT.6494.1.S1_AT	34	513	8785	1.51101	1	1	99.997
SP_PIR_KEYWORDS	membrane	8	19.0476	0.91489	BT.6300.1.S1_A_AT, BT.9210.1.S1_AT, BT.5040.1.S1_AT, BT.68.1.S1_AT, BT.28706.3.S1_A_AT, BT.6494.1.S1_AT, BT.4203.1.S1_AT, BT.378.1.S1_AT	39	1963	7349	0.767951	1	0.999957	100
UP_SEQ_FEATURE	transmembrane region	6	14.2857	0.921468	BT.6300.1.S1_A_AT, BT.9210.1.S1_AT, BT.5040.1.S1_AT, BT.68.1.S1_AT, BT.28706.3.S1_A_AT, BT.6494.1.S1_AT	37	1235	5635	0.739906	1	1	100
SP_PIR_KEYWORDS	transmembrane	6	14.2857	0.947683	BT.6300.1.S1_A_AT, BT.9210.1.S1_AT, BT.5040.1.S1_AT, BT.68.1.S1_AT, BT.28706.3.S1_A_AT, BT.6494.1.S1_AT	39	1639	7349	0.68982	1	0.999967	100
GOTERM_CC_FAT	GO:0016021~integral to membrane	6	14.2857	0.999873	BT.6300.1.S1_A_AT, BT.9210.1.S1_AT, BT.5040.1.S1_AT, BT.68.1.S1_AT, BT.28706.3.S1_A_AT, BT.6494.1.S1_AT	34	3006	6966	0.408947	1	1	100
GOTERM_CC_FAT	GO:0031224~intrinsic to membrane	6	14.2857	0.99993	BT.6300.1.S1_A_AT, BT.9210.1.S1_AT, BT.5040.1.S1_AT, BT.68.1.S1_AT, BT.28706.3.S1_A_AT, BT.6494.1.S1_AT	34	3101	6966	0.396419	1	1	100
