# Supplementary material for: Genetic architecture of gene expression in ovine skeletal muscle
Source: BMC Genomics. 2011 Dec 15;12:607. doi: 10.1186/1471-2164-12-607 (PMC3265547; doi:10.1186/1471-2164-12-607)
Supplement: Additional file 3 — Enriched motifs present in the promoters of genes in the identified WGCNA and differentially connected modules. Genes present in each of the identified WGCNA and differentially connected modules were examined by using GSEA for enrichment of conserved cis-acting regulatory motifs [19]. The database within GSEA included gene-associated anonymous motifs conserved in the human, mouse, rat and dog genomes and conserved gene-associated transcription factor binding sites. The motifs were restricted to a 'promoter' sequence window corresponding to ± 2 kb of the transcription start site. P-values ≤ 0.05 were considered significant. [file 1471-2164-12-607-S3.XLSX]

## Sheet: CYAN WGCNA
Overlap Results
Collection(s):	TFT
# overlaps shown:	10
# genesets in collections:	615
# genes in comparison (n):	73
# genes in collections (N):	9274
Gene Set Name	# Genes in Gene Set (K)	Description	# Genes in Overlap (k)	k/K	p value
TGANNYRGCA_V$TCF11MAFG_01	223	Genes with promoter regions [-2kb,2kb] around transcription start site containing the motif TGANNYRGCA which matches annotation for NFE2L1: nuclear factor (erythroid-derived 2)-like 1<br> MAFG: v-maf musculoaponeurotic fibrosarcoma oncogene homolog G (avian)	6	0.0269	0.00805
RCGCANGCGY_V$NRF1_Q6	615	Genes with promoter regions [-2kb,2kb] around transcription start site containing the motif RCGCANGCGY which matches annotation for NRF1: nuclear respiratory factor 1	11	0.0179	0.00824
MGGAAGTG_V$GABP_B	534	Genes with promoter regions [-2kb,2kb] around transcription start site containing the motif MGGAAGTG which matches annotation for GABPA: GA binding protein transcription factor, alpha subunit 60kDa<br> GABPB2: GA binding protein transcription factor, beta subunit 2	10	0.0187	0.00865
TGCGCANK_UNKNOWN	380	Genes with promoter regions [-2kb,2kb] around transcription start site containing motif TGCGCANK. Motif does not match any known transcription factor	8	0.0211	0.00969

## Sheet: TAN WGCNA 
Overlap Results
Collection(s):	TFT
# overlaps shown:	10
# genesets in collections:	615
# genes in comparison (n):	25
# genes in collections (N):	9274
Gene Set Name	# Genes in Gene Set (K)	Description	# Genes in Overlap (k)	k/K	p value
MGGAAGTG_V$GABP_B	534	Genes with promoter regions [-2kb,2kb] around transcription start site containing the motif MGGAAGTG which matches annotation for GABPA: GA binding protein transcription factor, alpha subunit 60kDa<br> GABPB2: GA binding protein transcription factor, beta subunit 2	4	0.0075	0.0505

## Sheet: LIGHTGREEN WGCNA 
Overlap Results
Collection(s):	TFT
# overlaps shown:	10
# genesets in collections:	615
# genes in comparison (n):	38
# genes in collections (N):	9274
Gene Set Name	# Genes in Gene Set (K)	Description	# Genes in Overlap (k)	k/K	p value
TMTCGCGANR_UNKNOWN	102	Genes with promoter regions [-2kb,2kb] around transcription start site containing motif TMTCGCGANR. Motif does not match any known transcription factor	4	0.0392	0.000764
SCGGAAGY_V$ELK1_02	822	Genes with promoter regions [-2kb,2kb] around transcription start site containing the motif SCGGAAGY which matches annotation for ELK1: ELK1, member of ETS oncogene family	7	0.0085	0.0468

## Sheet: VIOLET WGCNA 
Overlap Results
Collection(s):	TFT
# overlaps shown:	10
# genesets in collections:	615
# genes in comparison (n):	34
# genes in collections (N):	9274
Gene Set Name	# Genes in Gene Set (K)	Description	# Genes in Overlap (k)	k/K	p value
V$ETF_Q6	78	Genes with promoter regions [-2kb,2kb] around transcription start site containing motif GVGGMGG. Motif does not match any known transcription factor	3	0.0385	0.00284
ACCTGTTG_UNKNOWN	117	Genes with promoter regions [-2kb,2kb] around transcription start site containing motif ACCTGTTG. Motif does not match any known transcription factor	3	0.0256	0.00881
TGCTGAY_UNKNOWN	427	Genes with promoter regions [-2kb,2kb] around transcription start site containing motif TGCTGAY. Motif does not match any known transcription factor	5	0.0117	0.0187
TGACAGNY_V$MEIS1_01	620	Genes with promoter regions [-2kb,2kb] around transcription start site containing the motif TGACAGNY which matches annotation for MEIS1: Meis1, myeloid ecotropic viral integration site 1 homolog (mouse)	6	0.0097	0.0235
V$TGIF_01	174	Genes with promoter regions [-2kb,2kb] around transcription start site containing the motif AGCTGTCANNA which matches annotation for TGIF: TGFB-induced factor (TALE family homeobox)	3	0.0172	0.0254
V$MEIS1_01	175	Genes with promoter regions [-2kb,2kb] around transcription start site containing the motif NNNTGACAGNNN which matches annotation for MEIS1: Meis1, myeloid ecotropic viral integration site 1 homolog (mouse)	3	0.0171	0.0258
V$AML1_01	184	Genes with promoter regions [-2kb,2kb] around transcription start site containing the motif TGTGGT which matches annotation for RUNX1: runt-related transcription factor 1 (acute myeloid leukemia 1; aml1 oncogene)	3	0.0163	0.0293
V$AML1_Q6	184	Genes with promoter regions [-2kb,2kb] around transcription start site containing the motif TGTGGT which matches annotation for RUNX1: runt-related transcription factor 1 (acute myeloid leukemia 1; aml1 oncogene)	3	0.0163	0.0293
V$TITF1_Q3	184	Genes with promoter regions [-2kb,2kb] around transcription start site containing the motif WCTCAAGTGT which matches annotation for TITF1: thyroid transcription factor 1	3	0.0163	0.0293

## Sheet: LIGHTGREEN DIFF
Overlap Results
Collection(s):	TFT
# overlaps shown:	10
# genesets in collections:	615
# genes in comparison (n):	93
# genes in collections (N):	9274
Gene Set Name	# Genes in Gene Set (K)	Description	# Genes in Overlap (k)	k/K	p value
TMTCGCGANR_UNKNOWN	102	Genes with promoter regions [-2kb,2kb] around transcription start site containing motif TMTCGCGANR. Motif does not match any known transcription factor	7	0.0686	6.91e-05
V$NRF2_01	171	Genes with promoter regions [-2kb,2kb] around transcription start site containing the motif ACCGGAAGNG which matches annotation for GABPB1: GA binding protein transcription factor, beta subunit 1.	6	0.0351	0.00732
TCCCRNNRTGC_UNKNOWN	134	Genes with promoter regions [-2kb,2kb] around transcription start site containing motif TCCCRNNRTGC. Motif does not match any known transcription factor	5	0.0373	0.011
SCGGAAGY_V$ELK1_02	822	Genes with promoter regions [-2kb,2kb] around transcription start site containing the motif SCGGAAGY which matches annotation for ELK1: ELK1, member of ETS oncogene family	14	0.017	0.0339
GGAANCGGAANY_UNKNOWN	79	Genes with promoter regions [-2kb,2kb] around transcription start site containing motif GGAANCGGAANY. Motif does not match any known transcription factor	3	0.038	0.0447

## Sheet: SALMON DIFF
Overlap Results
Collection(s):	TFT
# overlaps shown:	10
# genesets in collections:	615
# genes in comparison (n):	88
# genes in collections (N):	9274
Gene Set Name	# Genes in Gene Set (K)	Description	# Genes in Overlap (k)	k/K	p value
V$LXR_DR4_Q3	64	Genes with promoter regions [-2kb,2kb] around transcription start site containing the motif TGACCGNNAGTRACCC which matches annotation for NR1H3: nuclear receptor subfamily 1, group H, member 3	4	0.0625	0.00312
V$HFH8_01	172	Genes with promoter regions [-2kb,2kb] around transcription start site containing the motif NNNTGTTTATNTR which matches annotation for FOXJ1: forkhead box J1	5	0.0291	0.0236
V$SREBP_Q3	186	Genes with promoter regions [-2kb,2kb] around transcription start site containing motif VNNVTCACCCYA. Motif does not match any known transcription factor	5	0.0269	0.0316
V$GATA1_02	188	Genes with promoter regions [-2kb,2kb] around transcription start site containing the motif NNNNNGATANKGNN which matches annotation for GATA1: GATA binding protein 1 (globin transcription factor 1)	5	0.0266	0.0329
V$CDPCR3HD_01	189	Genes with promoter regions [-2kb,2kb] around transcription start site containing the motif NATYGATSSS which matches annotation for CUTL1: cut-like 1, CCAAT displacement protein (Drosophila)	5	0.0265	0.0336
V$IRF1_01	195	Genes with promoter regions [-2kb,2kb] around transcription start site containing the motif SAAAAGYGAAACC which matches annotation for IRF1: interferon regulatory factor 1	5	0.0256	0.0376
V$GATA6_01	196	Genes with promoter regions [-2kb,2kb] around transcription start site containing the motif NNNGATWANN which matches annotation for GATA6: GATA binding protein 6	5	0.0255	0.0383
V$SREBP1_Q6	198	Genes with promoter regions [-2kb,2kb] around transcription start site containing the motif CACSCCA which matches annotation for SREBF1: sterol regulatory element binding transcription factor 1	5	0.0253	0.0398

## Sheet: ORANGE DIFF
Overlap Results
Collection(s):	TFT
# overlaps shown:	10
# genesets in collections:	615
# genes in comparison (n):	50
# genes in collections (N):	9274
Gene Set Name	# Genes in Gene Set (K)	Description	# Genes in Overlap (k)	k/K	p value
V$DBP_Q6	198	Genes with promoter regions [-2kb,2kb] around transcription start site containing the motif AGCAHAC which matches annotation for DBP: D site of albumin promoter (albumin D-box) binding protein	6	0.0303	0.000638
V$CEBPA_01	190	Genes with promoter regions [-2kb,2kb] around transcription start site containing the motif NNATTRCNNAANNN which matches annotation for CEBPA: CCAAT/enhancer binding protein (C/EBP), alpha	5	0.0263	0.00344
V$CEBP_Q3	197	Genes with promoter regions [-2kb,2kb] around transcription start site containing the motif NNNTKNNGNAAN which matches annotation for CEBPA: CCAAT/enhancer binding protein (C/EBP), alpha	5	0.0254	0.00401
V$IRF1_Q6	201	Genes with promoter regions [-2kb,2kb] around transcription start site containing the motif TTCACTT which matches annotation for IRF1: interferon regulatory factor 1	5	0.0249	0.00437
RTTTNNNYTGGM_UNKNOWN	125	Genes with promoter regions [-2kb,2kb] around transcription start site containing motif RTTTNNNYTGGM. Motif does not match any known transcription factor	4	0.032	0.00449
TAAYNRNNTCC_UNKNOWN	130	Genes with promoter regions [-2kb,2kb] around transcription start site containing motif TAAYNRNNTCC. Motif does not match any known transcription factor	4	0.0308	0.00516
V$RSRFC4_Q2	170	Genes with promoter regions [-2kb,2kb] around transcription start site containing the motif ANKCTAWAAATAGMHNN which matches annotation for MEF2A: MADS box transcription enhancer factor 2, polypeptide A (myocyte enhancer factor 2A)	4	0.0235	0.013
V$MEF2_03	191	Genes with promoter regions [-2kb,2kb] around transcription start site containing motif NNNNNWKCTAWAAATAGMNNNN. Motif does not match any known transcription factor	4	0.0209	0.0192
V$IRF1_01	195	Genes with promoter regions [-2kb,2kb] around transcription start site containing the motif SAAAAGYGAAACC which matches annotation for IRF1: interferon regulatory factor 1	4	0.0205	0.0206
V$SRY_02	196	Genes with promoter regions [-2kb,2kb] around transcription start site containing the motif NWWAACAAWANN which matches annotation for SRY: sex determining region Y	4	0.0204	0.0209

## Sheet: GREEN YELLOW DIFF
Overlap Results
Collection(s):	TFT
# overlaps shown:	10
# genesets in collections:	615
# genes in comparison (n):	112
# genes in collections (N):	9274
Gene Set Name	# Genes in Gene Set (K)	Description	# Genes in Overlap (k)	k/K	p value
V$MAX_01	201	Genes with promoter regions [-2kb,2kb] around transcription start site containing the motif NNANCACGTGNTNN which matches annotation for MAX: MYC associated factor X	8	0.0398	0.00294
V$USF_02	203	Genes with promoter regions [-2kb,2kb] around transcription start site containing motif NNRNCACGTGNYNN. Motif does not match any known transcription factor	8	0.0394	0.00312
V$ARNT_02	185	Genes with promoter regions [-2kb,2kb] around transcription start site containing the motif NNNNNRTCACGTGAYNNNNN which matches annotation for ARNT: aryl hydrocarbon receptor nuclear translocator	7	0.0378	0.007
ATCMNTCCGY_UNKNOWN	37	Genes with promoter regions [-2kb,2kb] around transcription start site containing motif ATCMNTCCGY. Motif does not match any known transcription factor	3	0.0811	0.00989
V$AP1_Q6_01	202	Genes with promoter regions [-2kb,2kb] around transcription start site containing the motif NTGACTCAN which matches annotation for JUN: jun oncogene	7	0.0347	0.0111
V$SREBP1_01	136	Genes with promoter regions [-2kb,2kb] around transcription start site containing the motif NATCACGTGAY which matches annotation for SREBF1: sterol regulatory element binding transcription factor 1	5	0.0368	0.0243
YGCANTGCR_UNKNOWN	95	Genes with promoter regions [-2kb,2kb] around transcription start site containing motif YGCANTGCR. Motif does not match any known transcription factor	4	0.0421	0.0277
V$USF_01	194	Genes with promoter regions [-2kb,2kb] around transcription start site containing motif NNRYCACGTGRYNN. Motif does not match any known transcription factor	6	0.0309	0.0299
CGTSACG_V$PAX3_B	102	Genes with promoter regions [-2kb,2kb] around transcription start site containing the motif CGTSACG which matches annotation for PAX3: paired box gene 3 (Waardenburg syndrome 1)	4	0.0392	0.0347
V$AP1_01	207	Genes with promoter regions [-2kb,2kb] around transcription start site containing the motif NNNTGAGTCAKCN which matches annotation for JUN: jun oncogene	6	0.029	0.0391

## Sheet: VIOLET DIFF
Overlap Results
Collection(s):	TFT
# overlaps shown:	10
# genesets in collections:	615
# genes in comparison (n):	42
# genes in collections (N):	9274
Gene Set Name	# Genes in Gene Set (K)	Description	# Genes in Overlap (k)	k/K	p value
V$ETF_Q6	78	Genes with promoter regions [-2kb,2kb] around transcription start site containing motif GVGGMGG. Motif does not match any known transcription factor	3	0.0385	0.00519
V$NFKB_C	211	Genes with promoter regions [-2kb,2kb] around transcription start site containing motif NGGGACTTTCCA. Motif does not match any known transcription factor	4	0.019	0.0148
ACCTGTTG_UNKNOWN	117	Genes with promoter regions [-2kb,2kb] around transcription start site containing motif ACCTGTTG. Motif does not match any known transcription factor	3	0.0256	0.0157
TGCTGAY_UNKNOWN	427	Genes with promoter regions [-2kb,2kb] around transcription start site containing motif TGCTGAY. Motif does not match any known transcription factor	5	0.0117	0.0424
V$TGIF_01	174	Genes with promoter regions [-2kb,2kb] around transcription start site containing the motif AGCTGTCANNA which matches annotation for TGIF: TGFB-induced factor (TALE family homeobox)	3	0.0172	0.0437
V$CEBP_Q2	177	Genes with promoter regions [-2kb,2kb] around transcription start site containing the motif NNATTGCNNAANNN which matches annotation for CEBPA: CCAAT/enhancer binding protein (C/EBP), alpha	3	0.0169	0.0456
V$ELF1_Q6	182	Genes with promoter regions [-2kb,2kb] around transcription start site containing the motif RNWMBAGGAART which matches annotation for ELF1: E74-like factor 1 (ets domain transcription factor)	3	0.0165	0.0488
V$PTF1BETA_Q6	182	Genes with promoter regions [-2kb,2kb] around transcription start site containing the motif GRGAAAMBBWCAGS which matches annotation for PTF1A: pancreas specific transcription factor, 1a	3	0.0165	0.0488
V$AML1_01	184	Genes with promoter regions [-2kb,2kb] around transcription start site containing the motif TGTGGT which matches annotation for RUNX1: runt-related transcription factor 1 (acute myeloid leukemia 1; aml1 oncogene)	3	0.0163	0.0502
