# Supplementary material for: Genetic architecture of gene expression in ovine skeletal muscle
Source: BMC Genomics. 2011 Dec 15;12:607. doi: 10.1186/1471-2164-12-607 (PMC3265547; doi:10.1186/1471-2164-12-607)
Supplement: Additional file 7 — Functional annotation clustering of genes present in the differential gene co-expression modules. Summary table listing enriched functional annotation clusters and functional terms significantly associated with the genes in the identified differential gene co-expression modules. The analysis was performed using DAVID analysis tools which provide a higher order perspective of functional term enrichments [18]. Conservative analysis parameters were used in the analysis. P-values were corrected for multiple testing using the Benjamini correction. The enrichment score for a Functional Annotation Cluster is the -log (geometric mean of the term P-values within the cluster). Enrichment scores ≥ 1.0 were considered significant. [file 1471-2164-12-607-S7.XLSX]

## Sheet: VIOLETDIFF 
Annotation Cluster 1	Enrichment Score: 1.7310784962554349
Category	Term	Count	%	PValue	Genes	List Total	Pop Hits	Pop Total	Fold Enrichment	Bonferroni	Benjamini	FDR
SP_PIR_KEYWORDS	Endonuclease	3	7.89474	0.00401272	BT.28463.1.S1_AT, BT.12924.1.S1_AT, BT.1240.1.S1_AT	21	29	6037	29.7389	0.239222	0.239222	4.05209
SP_PIR_KEYWORDS	nuclease	3	7.89474	0.00682526	BT.28463.1.S1_AT, BT.12924.1.S1_AT, BT.1240.1.S1_AT	21	38	6037	22.6955	0.37231	0.207731	6.80323
GOTERM_MF_FAT	GO:0004519~endonuclease activity	3	7.89474	0.0152718	BT.28463.1.S1_AT, BT.12924.1.S1_AT, BT.1240.1.S1_AT	26	45	5899	15.1256	0.856165	0.856165	16.3243
GOTERM_MF_FAT	GO:0004518~nuclease activity	3	7.89474	0.0396281	BT.28463.1.S1_AT, BT.12924.1.S1_AT, BT.1240.1.S1_AT	26	75	5899	9.07538	0.993871	0.921714	37.391
SP_PIR_KEYWORDS	hydrolase	5	13.1579	0.1334	BT.28463.1.S1_AT, BT.5848.2.S1_AT, BT.8879.2.S1_AT, BT.12924.1.S1_AT, BT.1240.1.S1_AT	21	605	6037	2.37584	0.999941	0.802631	77.0757
Annotation Cluster 2	Enrichment Score: 1.1965460352850807
Category	Term	Count	%	PValue	Genes	List Total	Pop Hits	Pop Total	Fold Enrichment	Bonferroni	Benjamini	FDR
GOTERM_BP_FAT	GO:0044265~cellular macromolecule catabolic process	5	13.1579	0.0218189	BT.6991.1.S1_AT, BT.13886.3.S1_A_AT, BT.3455.1.S1_AT, BT.1240.1.S1_AT, BT.5570.1.S1_AT	26	250	5722	4.40154	0.999903	0.999903	26.6391
GOTERM_BP_FAT	GO:0009057~macromolecule catabolic process	5	13.1579	0.0297424	BT.6991.1.S1_AT, BT.13886.3.S1_A_AT, BT.3455.1.S1_AT, BT.1240.1.S1_AT, BT.5570.1.S1_AT	26	275	5722	4.0014	0.999997	0.985258	34.5567
GOTERM_BP_FAT	GO:0019941~modification-dependent protein catabolic process	4	10.5263	0.0491071	BT.6991.1.S1_AT, BT.13886.3.S1_A_AT, BT.3455.1.S1_AT, BT.5570.1.S1_AT	26	191	5722	4.60894	1	0.970293	50.6918
GOTERM_BP_FAT	GO:0043632~modification-dependent macromolecule catabolic process	4	10.5263	0.0491071	BT.6991.1.S1_AT, BT.13886.3.S1_A_AT, BT.3455.1.S1_AT, BT.5570.1.S1_AT	26	191	5722	4.60894	1	0.970293	50.6918
GOTERM_BP_FAT	GO:0051603~proteolysis involved in cellular protein catabolic process	4	10.5263	0.0619213	BT.6991.1.S1_AT, BT.13886.3.S1_A_AT, BT.3455.1.S1_AT, BT.5570.1.S1_AT	26	210	5722	4.19194	1	0.978207	59.2453
GOTERM_BP_FAT	GO:0044257~cellular protein catabolic process	4	10.5263	0.0626361	BT.6991.1.S1_AT, BT.13886.3.S1_A_AT, BT.3455.1.S1_AT, BT.5570.1.S1_AT	26	211	5722	4.17207	1	0.966217	59.6792
GOTERM_MF_FAT	GO:0016881~acid-amino acid ligase activity	3	7.89474	0.0639982	BT.6991.1.S1_AT, BT.3455.1.S1_AT, BT.5570.1.S1_AT	26	98	5899	6.94545	0.99976	0.937824	53.5094
GOTERM_BP_FAT	GO:0030163~protein catabolic process	4	10.5263	0.0707573	BT.6991.1.S1_AT, BT.13886.3.S1_A_AT, BT.3455.1.S1_AT, BT.5570.1.S1_AT	26	222	5722	3.96535	1	0.967173	64.3169
SP_PIR_KEYWORDS	ubl conjugation pathway	3	7.89474	0.0880536	BT.6991.1.S1_AT, BT.3455.1.S1_AT, BT.5570.1.S1_AT	21	151	6037	5.71145	0.998104	0.791321	61.2586
GOTERM_MF_FAT	GO:0016879~ligase activity, forming carbon-nitrogen bonds	3	7.89474	0.0922006	BT.6991.1.S1_AT, BT.3455.1.S1_AT, BT.5570.1.S1_AT	26	121	5899	5.62524	0.999995	0.952501	67.3791
GOTERM_BP_FAT	GO:0006508~proteolysis	4	10.5263	0.308611	BT.6991.1.S1_AT, BT.13886.3.S1_A_AT, BT.3455.1.S1_AT, BT.5570.1.S1_AT	26	446	5722	1.97378	1	0.999984	99.4385
Annotation Cluster 3	Enrichment Score: 1.1184575872802278
Category	Term	Count	%	PValue	Genes	List Total	Pop Hits	Pop Total	Fold Enrichment	Bonferroni	Benjamini	FDR
GOTERM_BP_FAT	GO:0006897~endocytosis	3	7.89474	0.0388768	BT.5133.1.S1_AT, BT.5377.1.S1_AT, BT.8140.1.S1_AT	26	72	5722	9.16987	1	0.963952	42.6967
GOTERM_BP_FAT	GO:0010324~membrane invagination	3	7.89474	0.0388768	BT.5133.1.S1_AT, BT.5377.1.S1_AT, BT.8140.1.S1_AT	26	72	5722	9.16987	1	0.963952	42.6967
GOTERM_BP_FAT	GO:0016044~membrane organization	3	7.89474	0.0890401	BT.5133.1.S1_AT, BT.5377.1.S1_AT, BT.8140.1.S1_AT	26	115	5722	5.74114	1	0.971339	73.0052
GOTERM_BP_FAT	GO:0016192~vesicle-mediated transport	3	7.89474	0.249577	BT.5133.1.S1_AT, BT.5377.1.S1_AT, BT.8140.1.S1_AT	26	220	5722	3.00105	1	0.999904	98.2257

## Sheet: LIGHTGREENDIFF 
Annotation Cluster 1	Enrichment Score: 52.51358082441241
Category	Term	Count	%	PValue	Genes	List Total	Pop Hits	Pop Total	Fold Enrichment	Bonferroni	Benjamini	FDR
KEGG_PATHWAY	bta03010:Ribosome	54	54	6.2872e-81	BT.5054.1.S1_A_AT, BT.5211.1.S1_AT, BT.22834.1.S1_AT, BT.2623.1.S1_AT, BT.3626.1.S1_AT, BT.2686.1.S1_AT, BT.7187.1.S1_AT, BT.5051.1.S1_A_AT, BT.12469.1.S1_AT, BT.8125.1.S1_X_AT, BT.23372.1.S1_A_AT, BT.1034.1.S1_AT, BT.3668.2.S1_X_AT, BT.16064.1.S1_A_AT, BT.3839.1.S1_AT, BT.4241.1.S1_AT, BT.1269.1.S1_A_AT, BT.3779.1.S1_AT, BT.4842.1.S1_AT, BT.4721.1.S1_AT, BT.5348.1.S2_AT, BT.1226.1.S1_A_AT, BT.53…	70	81	3358	31.981	1.32031e-79	1.32031e-79	4.85458e-78
GOTERM_MF_FAT	GO:0003735~structural constituent of ribosome	52	52	9.45363e-73	BT.5054.1.S1_A_AT, BT.5211.1.S1_AT, BT.2623.1.S1_AT, BT.3626.1.S1_AT, BT.2686.1.S1_AT, BT.7187.1.S1_AT, BT.5051.1.S1_A_AT, BT.12469.1.S1_AT, BT.8125.1.S1_X_AT, BT.23372.1.S1_A_AT, BT.1034.1.S1_AT, BT.3668.2.S1_X_AT, BT.16064.1.S1_A_AT, BT.3839.1.S1_AT, BT.4241.1.S1_AT, BT.1269.1.S1_A_AT, BT.3779.1.S1_AT, BT.4842.1.S1_AT, BT.4721.1.S1_AT, BT.5348.1.S2_AT, BT.1226.1.S1_A_AT, BT.5346.1.S1_AT, BT.440…	73	128	5899	32.8283	7.56291e-71	7.56291e-71	1.00503e-69
SP_PIR_KEYWORDS	ribosomal protein	54	54	4.94464e-67	BT.5054.1.S1_A_AT, BT.5211.1.S1_AT, BT.22834.1.S1_AT, BT.2623.1.S1_AT, BT.3626.1.S1_AT, BT.2686.1.S1_AT, BT.7187.1.S1_AT, BT.5051.1.S1_A_AT, BT.12469.1.S1_AT, BT.8125.1.S1_X_AT, BT.23372.1.S1_A_AT, BT.1034.1.S1_AT, BT.3668.2.S1_X_AT, BT.16064.1.S1_A_AT, BT.3839.1.S1_AT, BT.4241.1.S1_AT, BT.1269.1.S1_A_AT, BT.3779.1.S1_AT, BT.4842.1.S1_AT, BT.4721.1.S1_AT, BT.5348.1.S2_AT, BT.1226.1.S1_A_AT, BT.53…	87	148	6037	25.3183	4.10405e-65	4.10405e-65	5.29504e-64
GOTERM_CC_FAT	GO:0005840~ribosome	55	55	1.7219e-64	BT.5054.1.S1_A_AT, BT.5211.1.S1_AT, BT.22834.1.S1_AT, BT.2623.1.S1_AT, BT.3626.1.S1_AT, BT.2686.1.S1_AT, BT.7187.1.S1_AT, BT.5051.1.S1_A_AT, BT.12469.1.S1_AT, BT.8125.1.S1_X_AT, BT.23372.1.S1_A_AT, BT.1034.1.S1_AT, BT.3668.2.S1_X_AT, BT.16064.1.S1_A_AT, BT.3839.1.S1_AT, BT.4241.1.S1_AT, BT.1269.1.S1_A_AT, BT.3779.1.S1_AT, BT.4842.1.S1_AT, BT.4721.1.S1_AT, BT.1226.1.S1_A_AT, BT.5348.1.S2_AT, BT.53…	80	157	4666	20.4323	1.94575e-62	1.94575e-62	1.9551e-61
SP_PIR_KEYWORDS	ribonucleoprotein	53	53	4.07811e-59	BT.5054.1.S1_A_AT, BT.22834.1.S1_AT, BT.2623.1.S1_AT, BT.3626.1.S1_AT, BT.2686.1.S1_AT, BT.7187.1.S1_AT, BT.5051.1.S1_A_AT, BT.12469.1.S1_AT, BT.8125.1.S1_X_AT, BT.23372.1.S1_A_AT, BT.1034.1.S1_AT, BT.3668.2.S1_X_AT, BT.16064.1.S1_A_AT, BT.3839.1.S1_AT, BT.4241.1.S1_AT, BT.1269.1.S1_A_AT, BT.3779.1.S1_AT, BT.4842.1.S1_AT, BT.4721.1.S1_AT, BT.5348.1.S2_AT, BT.1226.1.S1_A_AT, BT.5346.1.S1_AT, BT.44…	87	185	6037	19.8795	3.38483e-57	1.69242e-57	4.36711e-56
GOTERM_BP_FAT	GO:0006412~translation	54	54	9.77984e-59	BT.5054.1.S1_A_AT, BT.5211.1.S1_AT, BT.2623.1.S1_AT, BT.16991.1.S1_A_AT, BT.3626.1.S1_AT, BT.2686.1.S1_AT, BT.7187.1.S1_AT, BT.5051.1.S1_A_AT, BT.2834.1.S1_AT, BT.12469.1.S1_AT, BT.8125.1.S1_X_AT, BT.23372.1.S1_A_AT, BT.1034.1.S1_AT, BT.3668.2.S1_X_AT, BT.16064.1.S1_A_AT, BT.3839.1.S1_AT, BT.4241.1.S1_AT, BT.1269.1.S1_A_AT, BT.3779.1.S1_AT, BT.4842.1.S1_AT, BT.4721.1.S1_AT, BT.5348.1.S2_AT, BT.12…	77	228	5722	17.6001	2.63078e-56	2.63078e-56	1.28513e-55
GOTERM_MF_FAT	GO:0005198~structural molecule activity	54	54	4.36223e-58	BT.5054.1.S1_A_AT, BT.5211.1.S1_AT, BT.2623.1.S1_AT, BT.3626.1.S1_AT, BT.2686.1.S1_AT, BT.7187.1.S1_AT, BT.5051.1.S1_A_AT, BT.12469.1.S1_AT, BT.8125.1.S1_X_AT, BT.23372.1.S1_A_AT, BT.1034.1.S1_AT, BT.3668.2.S1_X_AT, BT.16064.1.S1_A_AT, BT.3839.1.S1_AT, BT.4241.1.S1_AT, BT.1269.1.S1_A_AT, BT.3779.1.S1_AT, BT.4842.1.S1_AT, BT.4721.1.S1_AT, BT.5348.1.S2_AT, BT.1226.1.S1_A_AT, BT.5346.1.S1_AT, BT.440…	73	261	5899	16.7189	3.48979e-56	1.74489e-56	4.63756e-55
GOTERM_CC_FAT	GO:0030529~ribonucleoprotein complex	55	55	5.27128e-49	BT.5054.1.S1_A_AT, BT.5211.1.S1_AT, BT.22834.1.S1_AT, BT.2623.1.S1_AT, BT.3626.1.S1_AT, BT.2686.1.S1_AT, BT.7187.1.S1_AT, BT.5051.1.S1_A_AT, BT.12469.1.S1_AT, BT.8125.1.S1_X_AT, BT.23372.1.S1_A_AT, BT.1034.1.S1_AT, BT.3668.2.S1_X_AT, BT.16064.1.S1_A_AT, BT.3839.1.S1_AT, BT.4241.1.S1_AT, BT.1269.1.S1_A_AT, BT.3779.1.S1_AT, BT.4842.1.S1_AT, BT.4721.1.S1_AT, BT.1226.1.S1_A_AT, BT.5348.1.S2_AT, BT.53…	80	281	4666	11.4159	5.95655e-47	2.97827e-47	5.98517e-46
GOTERM_CC_FAT	GO:0043232~intracellular non-membrane-bounded organelle	59	59	5.89848e-27	BT.5054.1.S1_A_AT, BT.5211.1.S1_AT, BT.22834.1.S1_AT, BT.2623.1.S1_AT, BT.3626.1.S1_AT, BT.2686.1.S1_AT, BT.12722.1.A1_AT, BT.7187.1.S1_AT, BT.5051.1.S1_A_AT, BT.12469.1.S1_AT, BT.8125.1.S1_X_AT, BT.23372.1.S1_A_AT, BT.1034.1.S1_AT, BT.3668.2.S1_X_AT, BT.16064.1.S1_A_AT, BT.3839.1.S1_AT, BT.4241.1.S1_AT, BT.1269.1.S1_A_AT, BT.1430.1.S1_AT, BT.3779.1.S1_AT, BT.4842.1.S1_AT, BT.4721.1.S1_AT, BT.122…	80	858	4666	4.01069	6.66528e-25	2.22176e-25	6.69731e-24
GOTERM_CC_FAT	GO:0043228~non-membrane-bounded organelle	59	59	5.89848e-27	BT.5054.1.S1_A_AT, BT.5211.1.S1_AT, BT.22834.1.S1_AT, BT.2623.1.S1_AT, BT.3626.1.S1_AT, BT.2686.1.S1_AT, BT.12722.1.A1_AT, BT.7187.1.S1_AT, BT.5051.1.S1_A_AT, BT.12469.1.S1_AT, BT.8125.1.S1_X_AT, BT.23372.1.S1_A_AT, BT.1034.1.S1_AT, BT.3668.2.S1_X_AT, BT.16064.1.S1_A_AT, BT.3839.1.S1_AT, BT.4241.1.S1_AT, BT.1269.1.S1_A_AT, BT.1430.1.S1_AT, BT.3779.1.S1_AT, BT.4842.1.S1_AT, BT.4721.1.S1_AT, BT.122…	80	858	4666	4.01069	6.66528e-25	2.22176e-25	6.69731e-24
SP_PIR_KEYWORDS	acetylation	57	57	1.3884e-21	BT.5054.1.S1_A_AT, BT.16132.2.S1_A_AT, BT.12864.1.S1_AT, BT.22834.1.S1_AT, BT.2623.1.S1_AT, BT.16991.1.S1_A_AT, BT.3626.1.S1_AT, BT.2686.1.S1_AT, BT.7187.1.S1_AT, BT.2116.1.S1_AT, BT.5051.1.S1_A_AT, BT.12469.1.S1_AT, BT.8125.1.S1_X_AT, BT.3668.2.S1_X_AT, BT.3839.1.S1_AT, BT.4505.1.S1_AT, BT.1269.1.S1_A_AT, BT.1430.1.S1_AT, BT.3779.1.S1_AT, BT.4842.1.S1_AT, BT.4721.1.S1_AT, BT.1226.1.S1_A_AT, BT.5…	87	1123	6037	3.52206	1.15238e-19	3.84125e-20	1.4868e-18
Annotation Cluster 2	Enrichment Score: 6.875598938555199
Category	Term	Count	%	PValue	Genes	List Total	Pop Hits	Pop Total	Fold Enrichment	Bonferroni	Benjamini	FDR
GOTERM_CC_FAT	GO:0033279~ribosomal subunit	13	13	4.31719e-12	BT.22834.1.S1_AT, BT.23001.1.S1_A_AT, BT.3626.1.S1_AT, BT.5051.1.S1_A_AT, BT.4711.1.S1_AT, BT.23372.1.S1_A_AT, BT.1432.1.S1_A_AT, BT.23172.2.S1_AT, BT.15275.1.S1_AT, BT.4241.1.S1_AT, BT.7781.1.S1_AT, BT.12911.1.S1_AT, BT.3779.1.S1_AT	80	45	4666	16.8494	4.87845e-10	1.21961e-10	4.90189e-09
GOTERM_CC_FAT	GO:0015935~small ribosomal subunit	9	9	2.78474e-09	BT.22834.1.S1_AT, BT.23001.1.S1_A_AT, BT.23172.2.S1_AT, BT.3626.1.S1_AT, BT.15275.1.S1_AT, BT.5051.1.S1_A_AT, BT.4241.1.S1_AT, BT.4711.1.S1_AT, BT.3779.1.S1_AT	80	24	4666	21.8719	3.14675e-07	6.29351e-08	3.16187e-06
GOTERM_CC_FAT	GO:0022627~cytosolic small ribosomal subunit	7	7	5.24386e-08	BT.22834.1.S1_AT, BT.3626.1.S1_AT, BT.15275.1.S1_AT, BT.5051.1.S1_A_AT, BT.4241.1.S1_AT, BT.4711.1.S1_AT, BT.3779.1.S1_AT	80	14	4666	29.1625	5.92555e-06	9.87594e-07	5.95404e-05
GOTERM_CC_FAT	GO:0022626~cytosolic ribosome	7	7	8.62251e-08	BT.22834.1.S1_AT, BT.3626.1.S1_AT, BT.15275.1.S1_AT, BT.5051.1.S1_A_AT, BT.4241.1.S1_AT, BT.4711.1.S1_AT, BT.3779.1.S1_AT	80	15	4666	27.2183	9.74339e-06	1.39192e-06	9.79025e-05
GOTERM_CC_FAT	GO:0044445~cytosolic part	9	9	1.94444e-06	BT.22834.1.S1_AT, BT.3626.1.S1_AT, BT.15275.1.S1_AT, BT.2824.1.S1_AT, BT.5051.1.S1_A_AT, BT.4241.1.S1_AT, BT.4711.1.S1_AT, BT.3779.1.S1_AT, BT.1430.1.S1_AT	80	52	4666	10.0947	0.000219698	2.74649e-05	0.00220776
GOTERM_CC_FAT	GO:0005829~cytosol	9	9	0.0527642	BT.22834.1.S1_AT, BT.3626.1.S1_AT, BT.15275.1.S1_AT, BT.2824.1.S1_AT, BT.5051.1.S1_A_AT, BT.4241.1.S1_AT, BT.4711.1.S1_AT, BT.3779.1.S1_AT, BT.1430.1.S1_AT	80	244	4666	2.15133	0.997813	0.288444	45.9621
Annotation Cluster 3	Enrichment Score: 6.350983336466463
Category	Term	Count	%	PValue	Genes	List Total	Pop Hits	Pop Total	Fold Enrichment	Bonferroni	Benjamini	FDR
GOTERM_MF_FAT	GO:0019843~rRNA binding	9	9	9.2308e-11	BT.7052.1.S1_AT, BT.3626.1.S1_AT, BT.5466.2.S1_A_AT, BT.15397.1.S1_A_AT, BT.3036.1.S1_AT, BT.12722.1.A1_AT, BT.15275.1.S1_AT, BT.5507.1.S1_AT, BT.4711.1.S1_AT	73	22	5899	33.0579	7.38464e-09	2.46155e-09	9.81342e-08
SP_PIR_KEYWORDS	rrna-binding	7	7	6.04795e-09	BT.7052.1.S1_AT, BT.3626.1.S1_AT, BT.5466.2.S1_A_AT, BT.3036.1.S1_AT, BT.15275.1.S1_AT, BT.5507.1.S1_AT, BT.4711.1.S1_AT	87	12	6037	40.478	5.0198e-07	1.25495e-07	6.47655e-06
GOTERM_MF_FAT	GO:0003723~RNA binding	14	14	3.22261e-05	BT.15530.1.S1_AT, BT.23001.1.S1_A_AT, BT.3626.1.S1_AT, BT.5466.2.S1_A_AT, BT.15397.1.S1_A_AT, BT.12722.1.A1_AT, BT.5507.1.S1_AT, BT.4711.1.S1_AT, BT.2834.1.S1_AT, BT.23381.1.S1_AT, BT.7052.1.S1_AT, BT.3036.1.S1_AT, BT.15275.1.S1_AT, BT.7781.1.S1_AT	73	285	5899	3.96953	0.00257481	0.000644325	0.0342548
SP_PIR_KEYWORDS	rna-binding	9	9	0.00219286	BT.15530.1.S1_AT, BT.7052.1.S1_AT, BT.3626.1.S1_AT, BT.5466.2.S1_A_AT, BT.3036.1.S1_AT, BT.15275.1.S1_AT, BT.5507.1.S1_AT, BT.7781.1.S1_AT, BT.4711.1.S1_AT	87	164	6037	3.80803	0.166571	0.0225185	2.32342
Annotation Cluster 4	Enrichment Score: 1.9901691351127584
Category	Term	Count	%	PValue	Genes	List Total	Pop Hits	Pop Total	Fold Enrichment	Bonferroni	Benjamini	FDR
GOTERM_MF_FAT	GO:0019843~rRNA binding	9	9	9.2308e-11	BT.7052.1.S1_AT, BT.3626.1.S1_AT, BT.5466.2.S1_A_AT, BT.15397.1.S1_A_AT, BT.3036.1.S1_AT, BT.12722.1.A1_AT, BT.15275.1.S1_AT, BT.5507.1.S1_AT, BT.4711.1.S1_AT	73	22	5899	33.0579	7.38464e-09	2.46155e-09	9.81342e-08
GOTERM_CC_FAT	GO:0005730~nucleolus	7	7	0.0500798	BT.14228.1.S1_AT, BT.22834.1.S1_AT, BT.7052.1.S1_AT, BT.15397.1.S1_A_AT, BT.3036.1.S1_AT, BT.12722.1.A1_AT, BT.4711.1.S1_AT	80	158	4666	2.58402	0.996989	0.289302	44.1976
GOTERM_CC_FAT	GO:0031981~nuclear lumen	7	7	0.605457	BT.14228.1.S1_AT, BT.22834.1.S1_AT, BT.7052.1.S1_AT, BT.15397.1.S1_A_AT, BT.3036.1.S1_AT, BT.12722.1.A1_AT, BT.4711.1.S1_AT	80	370	4666	1.10345	1	0.993292	99.9974
GOTERM_CC_FAT	GO:0031974~membrane-enclosed lumen	9	9	0.684838	BT.14228.1.S1_AT, BT.22834.1.S1_AT, BT.7052.1.S1_AT, BT.9457.1.S1_AT, BT.15397.1.S1_A_AT, BT.3036.1.S1_AT, BT.12722.1.A1_AT, BT.4711.1.S1_AT, BT.21217.1.S1_AT	80	528	4666	0.994176	1	0.997344	99.9998
GOTERM_CC_FAT	GO:0070013~intracellular organelle lumen	8	8	0.772149	BT.14228.1.S1_AT, BT.22834.1.S1_AT, BT.7052.1.S1_AT, BT.15397.1.S1_A_AT, BT.3036.1.S1_AT, BT.12722.1.A1_AT, BT.4711.1.S1_AT, BT.21217.1.S1_AT	80	508	4666	0.918504	1	0.999302	100
GOTERM_CC_FAT	GO:0043233~organelle lumen	8	8	0.773947	BT.14228.1.S1_AT, BT.22834.1.S1_AT, BT.7052.1.S1_AT, BT.15397.1.S1_A_AT, BT.3036.1.S1_AT, BT.12722.1.A1_AT, BT.4711.1.S1_AT, BT.21217.1.S1_AT	80	509	4666	0.916699	1	0.999089	100
Annotation Cluster 5	Enrichment Score: 1.799997203417229
Category	Term	Count	%	PValue	Genes	List Total	Pop Hits	Pop Total	Fold Enrichment	Bonferroni	Benjamini	FDR
GOTERM_BP_FAT	GO:0042273~ribosomal large subunit biogenesis	3	3	0.0010268	BT.5054.1.S1_A_AT, BT.7052.1.S1_AT, BT.3036.1.S1_AT	77	4	5722	55.7338	0.241454	0.0880016	1.3409
GOTERM_BP_FAT	GO:0042254~ribosome biogenesis	4	4	0.0487307	BT.5054.1.S1_A_AT, BT.3668.2.S1_X_AT, BT.7052.1.S1_AT, BT.3036.1.S1_AT, BT.15993.1.S1_S_AT	77	62	5722	4.7943	0.999999	0.931966	48.1325
GOTERM_BP_FAT	GO:0022613~ribonucleoprotein complex biogenesis	4	4	0.0795645	BT.5054.1.S1_A_AT, BT.3668.2.S1_X_AT, BT.7052.1.S1_AT, BT.3036.1.S1_AT, BT.15993.1.S1_S_AT	77	76	5722	3.91114	1	0.975695	66.3603
Annotation Cluster 6	Enrichment Score: 1.1632973301463223
Category	Term	Count	%	PValue	Genes	List Total	Pop Hits	Pop Total	Fold Enrichment	Bonferroni	Benjamini	FDR
SP_PIR_KEYWORDS	mitochondrion inner membrane	9	9	0.00037055	BT.5040.1.S1_AT, BT.1819.1.S1_AT, BT.68.1.S1_AT, BT.6494.1.S1_AT, BT.4203.1.S1_AT, BT.378.1.S1_AT, BT.16025.1.S1_AT, BT.4819.1.S1_AT, BT.26495.1.S1_AT	87	125	6037	4.99614	0.030293	0.00613338	0.396096
SP_PIR_KEYWORDS	respiratory chain	6	6	0.00112649	BT.5040.1.S1_AT, BT.1819.1.S1_AT, BT.68.1.S1_AT, BT.6494.1.S1_AT, BT.16025.1.S1_AT, BT.4819.1.S1_AT	87	56	6037	7.43473	0.0893091	0.0132756	1.19975
GOTERM_CC_FAT	GO:0070469~respiratory chain	6	6	0.00186181	BT.5040.1.S1_AT, BT.1819.1.S1_AT, BT.68.1.S1_AT, BT.6494.1.S1_AT, BT.16025.1.S1_AT, BT.4819.1.S1_AT	80	53	4666	6.60283	0.189887	0.0231263	2.0937
GOTERM_CC_FAT	GO:0005740~mitochondrial envelope	11	11	0.00891562	BT.888.1.S1_AT, BT.5040.1.S1_AT, BT.1819.1.S1_AT, BT.9457.1.S1_AT, BT.68.1.S1_AT, BT.6494.1.S1_AT, BT.4203.1.S1_AT, BT.378.1.S1_AT, BT.16025.1.S1_AT, BT.4819.1.S1_AT, BT.26495.1.S1_AT	80	250	4666	2.5663	0.636503	0.0878935	9.66856
GOTERM_BP_FAT	GO:0022900~electron transport chain	5	5	0.0171638	BT.5040.1.S1_AT, BT.1819.1.S1_AT, BT.68.1.S1_AT, BT.6494.1.S1_AT, BT.4819.1.S1_AT	77	75	5722	4.95411	0.990507	0.687855	20.3478
KEGG_PATHWAY	bta00190:Oxidative phosphorylation	7	7	0.01887	BT.5040.1.S1_AT, BT.1819.1.S1_AT, BT.68.1.S1_AT, BT.4203.1.S1_AT, BT.378.1.S1_AT, BT.16025.1.S1_AT, BT.4819.1.S1_AT	70	104	3358	3.22885	0.329717	0.181292	13.6787
SP_PIR_KEYWORDS	electron transport	5	5	0.0189537	BT.5040.1.S1_AT, BT.1819.1.S1_AT, BT.68.1.S1_AT, BT.6494.1.S1_AT, BT.4819.1.S1_AT	87	72	6037	4.81881	0.795718	0.161778	18.5285
GOTERM_CC_FAT	GO:0005743~mitochondrial inner membrane	9	9	0.0222624	BT.5040.1.S1_AT, BT.1819.1.S1_AT, BT.68.1.S1_AT, BT.6494.1.S1_AT, BT.4203.1.S1_AT, BT.378.1.S1_AT, BT.16025.1.S1_AT, BT.4819.1.S1_AT, BT.26495.1.S1_AT	80	206	4666	2.54818	0.921455	0.191041	22.5572
SP_PIR_KEYWORDS	mitochondrion	13	13	0.0236886	BT.21051.1.S1_AT, BT.1819.1.S1_AT, BT.68.1.S1_AT, BT.378.1.S1_AT, BT.16025.1.S1_AT, BT.21217.1.S1_AT, BT.4819.1.S1_AT, BT.26495.1.S1_AT, BT.888.1.S1_AT, BT.23496.1.S1_AT, BT.5040.1.S1_AT, BT.6494.1.S1_AT, BT.4203.1.S1_AT	87	447	6037	2.01808	0.863279	0.180435	22.642
GOTERM_CC_FAT	GO:0044429~mitochondrial part	12	12	0.0248273	BT.888.1.S1_AT, BT.5040.1.S1_AT, BT.1819.1.S1_AT, BT.9457.1.S1_AT, BT.68.1.S1_AT, BT.6494.1.S1_AT, BT.4203.1.S1_AT, BT.378.1.S1_AT, BT.16025.1.S1_AT, BT.4819.1.S1_AT, BT.21217.1.S1_AT, BT.26495.1.S1_AT	80	336	4666	2.08304	0.941627	0.196301	24.8328
GOTERM_CC_FAT	GO:0019866~organelle inner membrane	9	9	0.0252899	BT.5040.1.S1_AT, BT.1819.1.S1_AT, BT.68.1.S1_AT, BT.6494.1.S1_AT, BT.4203.1.S1_AT, BT.378.1.S1_AT, BT.16025.1.S1_AT, BT.4819.1.S1_AT, BT.26495.1.S1_AT	80	211	4666	2.4878	0.944674	0.186778	25.2366
GOTERM_MF_FAT	GO:0015078~hydrogen ion transmembrane transporter activity	4	4	0.0304787	BT.5040.1.S1_AT, BT.1819.1.S1_AT, BT.378.1.S1_AT, BT.16025.1.S1_AT	73	56	5899	5.77202	0.91594	0.390579	28.0404
GOTERM_MF_FAT	GO:0015077~monovalent inorganic cation transmembrane transporter activity	4	4	0.0348362	BT.5040.1.S1_AT, BT.1819.1.S1_AT, BT.378.1.S1_AT, BT.16025.1.S1_AT	73	59	5899	5.47852	0.941375	0.376724	31.4052
GOTERM_CC_FAT	GO:0031975~envelope	11	11	0.0459787	BT.888.1.S1_AT, BT.5040.1.S1_AT, BT.1819.1.S1_AT, BT.9457.1.S1_AT, BT.68.1.S1_AT, BT.6494.1.S1_AT, BT.4203.1.S1_AT, BT.378.1.S1_AT, BT.16025.1.S1_AT, BT.4819.1.S1_AT, BT.26495.1.S1_AT	80	325	4666	1.97408	0.995102	0.298538	41.4002
GOTERM_CC_FAT	GO:0031967~organelle envelope	11	11	0.0459787	BT.888.1.S1_AT, BT.5040.1.S1_AT, BT.1819.1.S1_AT, BT.9457.1.S1_AT, BT.68.1.S1_AT, BT.6494.1.S1_AT, BT.4203.1.S1_AT, BT.378.1.S1_AT, BT.16025.1.S1_AT, BT.4819.1.S1_AT, BT.26495.1.S1_AT	80	325	4666	1.97408	0.995102	0.298538	41.4002
GOTERM_CC_FAT	GO:0031966~mitochondrial membrane	9	9	0.0486924	BT.5040.1.S1_AT, BT.1819.1.S1_AT, BT.68.1.S1_AT, BT.6494.1.S1_AT, BT.4203.1.S1_AT, BT.378.1.S1_AT, BT.16025.1.S1_AT, BT.4819.1.S1_AT, BT.26495.1.S1_AT	80	240	4666	2.18719	0.99645	0.297103	43.2651
GOTERM_MF_FAT	GO:0022890~inorganic cation transmembrane transporter activity	4	4	0.0693309	BT.5040.1.S1_AT, BT.1819.1.S1_AT, BT.378.1.S1_AT, BT.16025.1.S1_AT	73	78	5899	4.14401	0.996811	0.560079	53.4138
GOTERM_BP_FAT	GO:0006091~generation of precursor metabolites and energy	6	6	0.0821713	BT.5040.1.S1_AT, BT.1819.1.S1_AT, BT.68.1.S1_AT, BT.6494.1.S1_AT, BT.378.1.S1_AT, BT.4819.1.S1_AT	77	175	5722	2.54783	1	0.962933	67.5909
GOTERM_BP_FAT	GO:0006119~oxidative phosphorylation	3	3	0.115336	BT.5040.1.S1_AT, BT.1819.1.S1_AT, BT.378.1.S1_AT	77	44	5722	5.06671	1	0.983766	80.0181
KEGG_PATHWAY	bta05016:Huntington's disease	6	6	0.148743	BT.5040.1.S1_AT, BT.1819.1.S1_AT, BT.68.1.S1_AT, BT.1617.2.S1_A_AT, BT.16025.1.S1_AT, BT.4819.1.S1_AT	70	137	3358	2.10094	0.966016	0.676089	71.1614
KEGG_PATHWAY	bta05012:Parkinson's disease	5	5	0.156063	BT.5040.1.S1_AT, BT.1819.1.S1_AT, BT.68.1.S1_AT, BT.16025.1.S1_AT, BT.4819.1.S1_AT	70	102	3358	2.35154	0.971653	0.589675	73.0218
KEGG_PATHWAY	bta05010:Alzheimer's disease	5	5	0.245189	BT.5040.1.S1_AT, BT.1819.1.S1_AT, BT.68.1.S1_AT, BT.16025.1.S1_AT, BT.4819.1.S1_AT	70	123	3358	1.95006	0.99728	0.693153	88.6042
GOTERM_CC_FAT	GO:0031090~organelle membrane	11	11	0.265382	BT.5040.1.S1_AT, BT.1819.1.S1_AT, BT.68.1.S1_AT, BT.1617.2.S1_A_AT, BT.6494.1.S1_AT, BT.4203.1.S1_AT, BT.378.1.S1_AT, BT.16025.1.S1_AT, BT.20895.1.S1_AT, BT.4819.1.S1_AT, BT.26495.1.S1_AT	80	468	4666	1.37089	1	0.840258	96.9854
KEGG_PATHWAY	bta04260:Cardiac muscle contraction	3	3	0.274424	BT.5040.1.S1_AT, BT.1819.1.S1_AT, BT.16025.1.S1_AT	70	50	3358	2.87829	0.998813	0.67462	91.5999
GOTERM_CC_FAT	GO:0005739~mitochondrion	14	14	0.282431	BT.21051.1.S1_AT, BT.1819.1.S1_AT, BT.68.1.S1_AT, BT.378.1.S1_AT, BT.16025.1.S1_AT, BT.21217.1.S1_AT, BT.4819.1.S1_AT, BT.26495.1.S1_AT, BT.888.1.S1_AT, BT.23496.1.S1_AT, BT.5040.1.S1_AT, BT.9457.1.S1_AT, BT.6494.1.S1_AT, BT.4203.1.S1_AT	80	640	4666	1.27586	1	0.84667	97.691
SP_PIR_KEYWORDS	transport	9	9	0.70325	BT.6300.1.S1_A_AT, BT.5040.1.S1_AT, BT.1819.1.S1_AT, BT.68.1.S1_AT, BT.6494.1.S1_AT, BT.4203.1.S1_AT, BT.378.1.S1_AT, BT.4819.1.S1_AT, BT.26495.1.S1_AT	87	639	6037	0.977335	1	0.998796	99.9998
GOTERM_BP_FAT	GO:0055114~oxidation reduction	5	5	0.809043	BT.5040.1.S1_AT, BT.1819.1.S1_AT, BT.68.1.S1_AT, BT.6494.1.S1_AT, BT.4819.1.S1_AT	77	413	5722	0.899657	1	1	100
SP_PIR_KEYWORDS	oxidoreductase	3	3	0.94997	BT.68.1.S1_AT, BT.16025.1.S1_AT, BT.4819.1.S1_AT	87	324	6037	0.642507	1	0.999993	100
GOTERM_BP_FAT	GO:0016310~phosphorylation	3	3	0.966262	BT.5040.1.S1_AT, BT.1819.1.S1_AT, BT.378.1.S1_AT	77	380	5722	0.586671	1	1	100
SP_PIR_KEYWORDS	membrane	16	16	0.984855	BT.6300.1.S1_A_AT, BT.9210.1.S1_AT, BT.1819.1.S1_AT, BT.68.1.S1_AT, BT.28706.3.S1_A_AT, BT.378.1.S1_AT, BT.16025.1.S1_AT, BT.20895.1.S1_AT, BT.4819.1.S1_AT, BT.26495.1.S1_AT, BT.888.1.S1_AT, BT.5040.1.S1_AT, BT.1617.2.S1_A_AT, BT.6494.1.S1_AT, BT.3625.1.S1_AT, BT.4203.1.S1_AT	87	1615	6037	0.687463	1	0.999999	100
GOTERM_BP_FAT	GO:0006793~phosphorus metabolic process	3	3	0.988373	BT.5040.1.S1_AT, BT.1819.1.S1_AT, BT.378.1.S1_AT	77	467	5722	0.477377	1	1	100
GOTERM_BP_FAT	GO:0006796~phosphate metabolic process	3	3	0.988373	BT.5040.1.S1_AT, BT.1819.1.S1_AT, BT.378.1.S1_AT	77	467	5722	0.477377	1	1	100

## Sheet: SALMONDIFF 
Annotation Cluster 1	Enrichment Score: 1.1151087688402817
Category	Term	Count	%	PValue	Genes	List Total	Pop Hits	Pop Total	Fold Enrichment	Bonferroni	Benjamini	FDR
GOTERM_BP_FAT	GO:0019320~hexose catabolic process	3	2.91262	0.0403626	BT.12474.1.S1_AT, BT.27524.1.A1_AT, BT.27775.1.A1_AT	48	39	5722	9.16987	1	0.999979	44.9564
GOTERM_BP_FAT	GO:0046365~monosaccharide catabolic process	3	2.91262	0.0422686	BT.12474.1.S1_AT, BT.27524.1.A1_AT, BT.27775.1.A1_AT	48	40	5722	8.94063	1	0.999463	46.5197
GOTERM_BP_FAT	GO:0044275~cellular carbohydrate catabolic process	3	2.91262	0.0543835	BT.12474.1.S1_AT, BT.27524.1.A1_AT, BT.27775.1.A1_AT	48	46	5722	7.77446	1	0.992359	55.5291
GOTERM_BP_FAT	GO:0046164~alcohol catabolic process	3	2.91262	0.060849	BT.12474.1.S1_AT, BT.27524.1.A1_AT, BT.27775.1.A1_AT	48	49	5722	7.29847	1	0.990818	59.7379
GOTERM_BP_FAT	GO:0016052~carbohydrate catabolic process	3	2.91262	0.0698564	BT.12474.1.S1_AT, BT.27524.1.A1_AT, BT.27775.1.A1_AT	48	53	5722	6.74764	1	0.991211	64.9858
GOTERM_BP_FAT	GO:0019318~hexose metabolic process	3	2.91262	0.186096	BT.12474.1.S1_AT, BT.27524.1.A1_AT, BT.27775.1.A1_AT	48	96	5722	3.72526	1	0.995413	94.9408
GOTERM_BP_FAT	GO:0005996~monosaccharide metabolic process	3	2.91262	0.213098	BT.12474.1.S1_AT, BT.27524.1.A1_AT, BT.27775.1.A1_AT	48	105	5722	3.40595	1	0.996645	96.8973
Annotation Cluster 2	Enrichment Score: 1.0152830894750942
Category	Term	Count	%	PValue	Genes	List Total	Pop Hits	Pop Total	Fold Enrichment	Bonferroni	Benjamini	FDR
GOTERM_BP_FAT	GO:0009451~RNA modification	3	2.91262	0.0203431	BT.28327.1.A1_AT, BT.22375.1.A1_AT, BT.27137.1.S1_AT	48	27	5722	13.2454	0.999979	0.999979	25.7581
GOTERM_BP_FAT	GO:0006396~RNA processing	5	4.85437	0.105207	BT.17154.2.A1_AT, BT.18164.1.S1_AT, BT.28327.1.A1_AT, BT.22375.1.A1_AT, BT.27137.1.S1_AT	48	220	5722	2.70928	1	0.997014	80.0294
GOTERM_BP_FAT	GO:0034470~ncRNA processing	3	2.91262	0.162582	BT.28327.1.A1_AT, BT.22375.1.A1_AT, BT.27137.1.S1_AT	48	88	5722	4.06392	1	0.994232	92.3559
GOTERM_BP_FAT	GO:0034660~ncRNA metabolic process	3	2.91262	0.249652	BT.28327.1.A1_AT, BT.22375.1.A1_AT, BT.27137.1.S1_AT	48	117	5722	3.05662	1	0.996904	98.4427

## Sheet: ORANGEDIFF
Annotation Cluster 1	Enrichment Score: 2.0557914734157494
Category	Term	Count	%	PValue	Genes	List Total	Pop Hits	Pop Total	Fold Enrichment	Bonferroni	Benjamini	FDR
GOTERM_BP_FAT	GO:0006355~regulation of transcription, DNA-dependent	9	18	0.000464065	BT.8292.1.A1_AT, BT.1718.3.S1_AT, BT.8487.1.A1_AT, BT.16623.1.A1_AT, BT.22699.2.A1_AT, BT.22699.3.S1_AT, BT.11042.1.A1_AT, BT.23143.2.S1_AT, BT.8292.3.S1_AT, BT.27939.2.A1_A_AT, BT.13983.2.S1_AT	24	497	5722	4.3174	0.092455	0.092455	0.58427
GOTERM_BP_FAT	GO:0051252~regulation of RNA metabolic process	9	18	0.000553191	BT.8292.1.A1_AT, BT.1718.3.S1_AT, BT.8487.1.A1_AT, BT.16623.1.A1_AT, BT.22699.2.A1_AT, BT.22699.3.S1_AT, BT.11042.1.A1_AT, BT.23143.2.S1_AT, BT.8292.3.S1_AT, BT.27939.2.A1_A_AT, BT.13983.2.S1_AT	24	510	5722	4.20735	0.109212	0.0561844	0.696122
GOTERM_BP_FAT	GO:0045449~regulation of transcription	10	20	0.00139502	BT.8292.1.A1_AT, BT.1718.3.S1_AT, BT.8487.1.A1_AT, BT.29882.1.S1_AT, BT.16623.1.A1_AT, BT.22699.2.A1_AT, BT.22699.3.S1_AT, BT.11042.1.A1_AT, BT.23143.2.S1_AT, BT.8292.3.S1_AT, BT.27939.2.A1_A_AT, BT.13983.2.S1_AT	24	736	5722	3.23936	0.253054	0.0926744	1.7469
GOTERM_BP_FAT	GO:0006357~regulation of transcription from RNA polymerase II promoter	5	10	0.00721622	BT.8292.1.A1_AT, BT.8487.1.A1_AT, BT.22699.2.A1_AT, BT.22699.3.S1_AT, BT.11042.1.A1_AT, BT.8292.3.S1_AT, BT.13983.2.S1_AT	24	197	5722	6.05118	0.779897	0.315053	8.73746
GOTERM_MF_FAT	GO:0030528~transcription regulator activity	8	16	0.00839525	BT.8292.1.A1_AT, BT.1718.3.S1_AT, BT.8487.1.A1_AT, BT.29882.1.S1_AT, BT.16623.1.A1_AT, BT.22699.2.A1_AT, BT.22699.3.S1_AT, BT.11042.1.A1_AT, BT.8292.3.S1_AT, BT.27939.2.A1_A_AT	32	459	5899	3.21296	0.481903	0.481903	8.53174
GOTERM_MF_FAT	GO:0003700~transcription factor activity	3	6	0.405296	BT.1718.3.S1_AT, BT.16623.1.A1_AT, BT.22699.2.A1_AT, BT.22699.3.S1_AT	32	263	5899	2.10278	1	1	99.5902
GOTERM_MF_FAT	GO:0003677~DNA binding	5	10	0.462713	BT.1718.3.S1_AT, BT.8487.1.A1_AT, BT.16623.1.A1_AT, BT.22699.2.A1_AT, BT.22699.3.S1_AT, BT.23143.2.S1_AT	32	660	5899	1.39654	1	0.999995	99.86
Annotation Cluster 2	Enrichment Score: 1.3436819115724683
Category	Term	Count	%	PValue	Genes	List Total	Pop Hits	Pop Total	Fold Enrichment	Bonferroni	Benjamini	FDR
GOTERM_CC_FAT	GO:0005635~nuclear envelope	3	6	0.0220441	BT.16978.1.S1_AT, BT.13983.2.S1_AT, BT.4771.1.S1_A_AT	15	78	4666	11.9641	0.785202	0.785202	20.5474
GOTERM_CC_FAT	GO:0012505~endomembrane system	4	8	0.0405806	BT.8487.1.A1_AT, BT.16978.1.S1_AT, BT.13983.2.S1_AT, BT.4771.1.S1_A_AT	15	263	4666	4.73105	0.942643	0.760507	34.7844
GOTERM_CC_FAT	GO:0031967~organelle envelope	4	8	0.0686801	BT.16978.1.S1_AT, BT.23143.2.S1_AT, BT.13983.2.S1_AT, BT.4771.1.S1_A_AT	15	325	4666	3.82851	0.992624	0.805341	52.011
GOTERM_CC_FAT	GO:0031975~envelope	4	8	0.0686801	BT.16978.1.S1_AT, BT.23143.2.S1_AT, BT.13983.2.S1_AT, BT.4771.1.S1_A_AT	15	325	4666	3.82851	0.992624	0.805341	52.011
Annotation Cluster 3	Enrichment Score: 1.1955304336481263
Category	Term	Count	%	PValue	Genes	List Total	Pop Hits	Pop Total	Fold Enrichment	Bonferroni	Benjamini	FDR
GOTERM_BP_FAT	GO:0006511~ubiquitin-dependent protein catabolic process	3	6	0.0385797	BT.11885.1.S1_A_AT, BT.13886.2.S1_AT, BT.3528.1.A1_AT	24	78	5722	9.16987	0.999732	0.806903	39.1455
GOTERM_BP_FAT	GO:0019941~modification-dependent protein catabolic process	4	8	0.0396804	BT.11885.1.S1_A_AT, BT.13886.2.S1_AT, BT.3528.1.A1_AT, BT.4771.1.S1_A_AT	24	191	5722	4.99302	0.999789	0.755947	40.0192
GOTERM_BP_FAT	GO:0043632~modification-dependent macromolecule catabolic process	4	8	0.0396804	BT.11885.1.S1_A_AT, BT.13886.2.S1_AT, BT.3528.1.A1_AT, BT.4771.1.S1_A_AT	24	191	5722	4.99302	0.999789	0.755947	40.0192
GOTERM_BP_FAT	GO:0051603~proteolysis involved in cellular protein catabolic process	4	8	0.0502712	BT.11885.1.S1_A_AT, BT.13886.2.S1_AT, BT.3528.1.A1_AT, BT.4771.1.S1_A_AT	24	210	5722	4.54127	0.999979	0.785618	47.8552
GOTERM_BP_FAT	GO:0044257~cellular protein catabolic process	4	8	0.0508641	BT.11885.1.S1_A_AT, BT.13886.2.S1_AT, BT.3528.1.A1_AT, BT.4771.1.S1_A_AT	24	211	5722	4.51975	0.999982	0.744315	48.2646
GOTERM_BP_FAT	GO:0030163~protein catabolic process	4	8	0.0576151	BT.11885.1.S1_A_AT, BT.13886.2.S1_AT, BT.3528.1.A1_AT, BT.4771.1.S1_A_AT	24	222	5722	4.2958	0.999996	0.747928	52.7228
GOTERM_BP_FAT	GO:0044265~cellular macromolecule catabolic process	4	8	0.0766405	BT.11885.1.S1_A_AT, BT.13886.2.S1_AT, BT.3528.1.A1_AT, BT.4771.1.S1_A_AT	24	250	5722	3.81467	1	0.811092	63.4547
GOTERM_BP_FAT	GO:0009057~macromolecule catabolic process	4	8	0.095731	BT.11885.1.S1_A_AT, BT.13886.2.S1_AT, BT.3528.1.A1_AT, BT.4771.1.S1_A_AT	24	275	5722	3.46788	1	0.852207	71.9269
GOTERM_BP_FAT	GO:0006508~proteolysis	4	8	0.264812	BT.11885.1.S1_A_AT, BT.13886.2.S1_AT, BT.3528.1.A1_AT, BT.4771.1.S1_A_AT	24	446	5722	2.13827	1	0.995289	97.9423

## Sheet: GREENYELLOWDIFF
Annotation Cluster 1	Enrichment Score: 2.2383073860521026
Category	Term	Count	%	PValue	Genes	List Total	Pop Hits	Pop Total	Fold Enrichment	Bonferroni	Benjamini	FDR
GOTERM_CC_FAT	GO:0031981~nuclear lumen	12	9.7561	0.00176484	BT.21469.1.S1_AT, BT.9051.1.S1_AT, BT.19687.2.S1_AT, BT.20595.2.S1_AT, BT.6706.1.S1_AT, BT.16052.2.A1_AT, BT.12712.1.A1_AT, BT.2589.1.S1_AT, BT.16104.1.S1_AT, BT.27190.1.S1_S_AT, BT.1699.2.S1_A_AT, BT.21839.1.A1_AT	52	370	4666	2.91019	0.206577	0.206577	2.0388
GOTERM_CC_FAT	GO:0005730~nucleolus	7	5.69106	0.00699959	BT.9051.1.S1_AT, BT.19687.2.S1_AT, BT.16052.2.A1_AT, BT.2589.1.S1_AT, BT.16104.1.S1_AT, BT.1699.2.S1_A_AT, BT.21839.1.A1_AT	52	158	4666	3.97541	0.601549	0.36877	7.86468
GOTERM_CC_FAT	GO:0070013~intracellular organelle lumen	13	10.5691	0.00723734	BT.20595.2.S1_AT, BT.6706.1.S1_AT, BT.12712.1.A1_AT, BT.16052.2.A1_AT, BT.16104.1.S1_AT, BT.27190.1.S1_S_AT, BT.21469.1.S1_AT, BT.9051.1.S1_AT, BT.19687.2.S1_AT, BT.2589.1.S1_AT, BT.19676.2.S1_A_AT, BT.1699.2.S1_A_AT, BT.21839.1.A1_AT	52	508	4666	2.29626	0.613854	0.2718	8.1216
GOTERM_CC_FAT	GO:0043233~organelle lumen	13	10.5691	0.00735077	BT.20595.2.S1_AT, BT.6706.1.S1_AT, BT.12712.1.A1_AT, BT.16052.2.A1_AT, BT.16104.1.S1_AT, BT.27190.1.S1_S_AT, BT.21469.1.S1_AT, BT.9051.1.S1_AT, BT.19687.2.S1_AT, BT.2589.1.S1_AT, BT.19676.2.S1_A_AT, BT.1699.2.S1_A_AT, BT.21839.1.A1_AT	52	509	4666	2.29175	0.619591	0.214651	8.24395
GOTERM_CC_FAT	GO:0031974~membrane-enclosed lumen	13	10.5691	0.00978978	BT.20595.2.S1_AT, BT.6706.1.S1_AT, BT.12712.1.A1_AT, BT.16052.2.A1_AT, BT.16104.1.S1_AT, BT.27190.1.S1_S_AT, BT.21469.1.S1_AT, BT.9051.1.S1_AT, BT.19687.2.S1_AT, BT.2589.1.S1_AT, BT.19676.2.S1_A_AT, BT.1699.2.S1_A_AT, BT.21839.1.A1_AT	52	528	4666	2.20928	0.724393	0.227216	10.8389
Annotation Cluster 2	Enrichment Score: 1.8586359023127386
Category	Term	Count	%	PValue	Genes	List Total	Pop Hits	Pop Total	Fold Enrichment	Bonferroni	Benjamini	FDR
INTERPRO	IPR012677:Nucleotide-binding, alpha-beta plait	8	6.50407	0.000224265	BT.21371.1.A1_AT, BT.24935.2.S1_AT, BT.6706.1.S1_AT, BT.28160.2.S1_A_AT, BT.23539.1.S1_AT, BT.5458.1.S1_AT, BT.3928.1.S1_AT, BT.23380.2.S1_AT	89	104	7381	6.37943	0.0500658	0.0500658	0.286937
INTERPRO	IPR000504:RNA recognition motif, RNP-1	8	6.50407	0.000252377	BT.21371.1.A1_AT, BT.24935.2.S1_AT, BT.6706.1.S1_AT, BT.28160.2.S1_A_AT, BT.23539.1.S1_AT, BT.5458.1.S1_AT, BT.3928.1.S1_AT, BT.23380.2.S1_AT	89	106	7381	6.25906	0.0561627	0.0284871	0.322851
SMART	SM00360:RRM	8	6.50407	0.000307653	BT.21371.1.A1_AT, BT.24935.2.S1_AT, BT.6706.1.S1_AT, BT.28160.2.S1_A_AT, BT.23539.1.S1_AT, BT.5458.1.S1_AT, BT.3928.1.S1_AT, BT.23380.2.S1_AT	45	106	3469	5.81803	0.0158731	0.0158731	0.298504
SP_PIR_KEYWORDS	rna-binding	8	6.50407	0.00404156	BT.9051.1.S1_AT, BT.5045.1.S1_AT, BT.24935.2.S1_AT, BT.6706.1.S1_AT, BT.23539.1.S1_AT, BT.16104.1.S1_AT, BT.5458.1.S1_AT, BT.23380.2.S1_AT	76	164	6037	3.87484	0.459663	0.115836	4.73155
GOTERM_BP_FAT	GO:0006396~RNA processing	8	6.50407	0.0127958	BT.5045.1.S1_AT, BT.6706.1.S1_AT, BT.2589.1.S1_AT, BT.23539.1.S1_AT, BT.16104.1.S1_AT, BT.5458.1.S1_AT, BT.19676.2.S1_A_AT, BT.23380.2.S1_AT	67	220	5722	3.10556	0.99929	0.701331	17.1838
UP_SEQ_FEATURE	domain:RRM 2	3	2.43902	0.0257603	BT.24935.2.S1_AT, BT.5458.1.S1_AT, BT.23380.2.S1_AT	64	19	4735	11.6817	0.998144	0.998144	28.6148
UP_SEQ_FEATURE	domain:RRM 1	3	2.43902	0.0257603	BT.24935.2.S1_AT, BT.5458.1.S1_AT, BT.23380.2.S1_AT	64	19	4735	11.6817	0.998144	0.998144	28.6148
SP_PIR_KEYWORDS	mrna processing	5	4.06504	0.026067	BT.5045.1.S1_AT, BT.6706.1.S1_AT, BT.23539.1.S1_AT, BT.5458.1.S1_AT, BT.23380.2.S1_AT	76	91	6037	4.36452	0.981952	0.359869	27.1039
SP_PIR_KEYWORDS	Spliceosome	4	3.25203	0.0263475	BT.6706.1.S1_AT, BT.23539.1.S1_AT, BT.5458.1.S1_AT, BT.23380.2.S1_AT	76	52	6037	6.11032	0.982726	0.333591	27.3548
GOTERM_CC_FAT	GO:0005681~spliceosome	4	3.25203	0.0308579	BT.6706.1.S1_AT, BT.23539.1.S1_AT, BT.5458.1.S1_AT, BT.23380.2.S1_AT	52	63	4666	5.69719	0.983528	0.495579	30.616
GOTERM_CC_FAT	GO:0030529~ribonucleoprotein complex	8	6.50407	0.0315977	BT.9051.1.S1_AT, BT.5070.1.S1_AT, BT.6706.1.S1_AT, BT.5070.1.S1_X_AT, BT.2589.1.S1_AT, BT.23539.1.S1_AT, BT.5458.1.S1_AT, BT.3928.1.S1_AT, BT.23380.2.S1_AT	52	281	4666	2.55461	0.985096	0.451667	31.2312
GOTERM_MF_FAT	GO:0003723~RNA binding	8	6.50407	0.036187	BT.9051.1.S1_AT, BT.5045.1.S1_AT, BT.24935.2.S1_AT, BT.6706.1.S1_AT, BT.23539.1.S1_AT, BT.16104.1.S1_AT, BT.5458.1.S1_AT, BT.23380.2.S1_AT	66	285	5899	2.50888	0.999124	0.827949	36.7763
GOTERM_BP_FAT	GO:0006397~mRNA processing	5	4.06504	0.0385647	BT.5045.1.S1_AT, BT.6706.1.S1_AT, BT.23539.1.S1_AT, BT.5458.1.S1_AT, BT.23380.2.S1_AT	67	111	5722	3.84698	1	0.707735	43.7736
GOTERM_BP_FAT	GO:0016071~mRNA metabolic process	5	4.06504	0.0581439	BT.5045.1.S1_AT, BT.6706.1.S1_AT, BT.23539.1.S1_AT, BT.5458.1.S1_AT, BT.23380.2.S1_AT	67	127	5722	3.36232	1	0.740503	58.3975
SP_PIR_KEYWORDS	mrna splicing	4	3.25203	0.0701549	BT.6706.1.S1_AT, BT.23539.1.S1_AT, BT.5458.1.S1_AT, BT.23380.2.S1_AT	76	77	6037	4.12645	0.999984	0.45894	58.1297
GOTERM_BP_FAT	GO:0008380~RNA splicing	4	3.25203	0.0805722	BT.6706.1.S1_AT, BT.23539.1.S1_AT, BT.5458.1.S1_AT, BT.23380.2.S1_AT	67	88	5722	3.88195	1	0.82651	70.7667
KEGG_PATHWAY	bta03040:Spliceosome	4	3.25203	0.137867	BT.6706.1.S1_AT, BT.28160.2.S1_A_AT, BT.23539.1.S1_AT, BT.23380.2.S1_AT	42	106	3358	3.01707	0.999977	0.995206	78.6494
Annotation Cluster 3	Enrichment Score: 1.8279110404920658
Category	Term	Count	%	PValue	Genes	List Total	Pop Hits	Pop Total	Fold Enrichment	Bonferroni	Benjamini	FDR
GOTERM_MF_FAT	GO:0008134~transcription factor binding	7	5.69106	0.00142481	BT.16134.1.A1_AT, BT.19633.1.A1_AT, BT.3929.1.S1_AT, BT.13185.1.A1_AT, BT.20595.2.S1_AT, BT.1302.1.S1_AT, BT.19676.2.S1_A_AT	66	113	5899	5.53674	0.2384	0.2384	1.75801
GOTERM_MF_FAT	GO:0003712~transcription cofactor activity	5	4.06504	0.00645022	BT.16134.1.A1_AT, BT.3929.1.S1_AT, BT.20595.2.S1_AT, BT.1302.1.S1_AT, BT.19676.2.S1_A_AT	66	68	5899	6.57197	0.709451	0.337672	7.73423
GOTERM_MF_FAT	GO:0030528~transcription regulator activity	10	8.13008	0.0628443	BT.21469.1.S1_AT, BT.16134.1.A1_AT, BT.5070.1.S1_AT, BT.3929.1.S1_AT, BT.20595.2.S1_AT, BT.5070.1.S1_X_AT, BT.12712.1.A1_AT, BT.1302.1.S1_AT, BT.19676.2.S1_A_AT, BT.22973.1.S1_AT, BT.1699.2.S1_A_AT	66	459	5899	1.94725	0.999996	0.829837	55.398
GOTERM_MF_FAT	GO:0016563~transcription activator activity	4	3.25203	0.0844807	BT.21469.1.S1_AT, BT.16134.1.A1_AT, BT.20595.2.S1_AT, BT.1302.1.S1_AT	66	94	5899	3.80335	1	0.846362	66.6446
Annotation Cluster 4	Enrichment Score: 1.7497737189027032
Category	Term	Count	%	PValue	Genes	List Total	Pop Hits	Pop Total	Fold Enrichment	Bonferroni	Benjamini	FDR
SP_PIR_KEYWORDS	methylation	7	5.69106	0.00121387	BT.5070.1.S1_AT, BT.398.1.S1_AT, BT.5070.1.S1_X_AT, BT.1558.1.S1_AT, BT.19522.2.S1_AT, BT.5458.1.S1_AT, BT.2688.1.S1_AT, BT.23380.2.S1_AT	76	97	6037	5.73237	0.168581	0.059685	1.44326
SP_PIR_KEYWORDS	ubl conjugation	7	5.69106	0.0149118	BT.100.1.S1_AT, BT.5070.1.S1_AT, BT.5045.1.S1_AT, BT.5070.1.S1_X_AT, BT.24950.1.S1_AT, BT.9809.1.S1_AT, BT.2688.1.S1_AT, BT.23380.2.S1_AT	76	162	6037	3.43234	0.898089	0.24833	16.4582
SP_PIR_KEYWORDS	duplication	4	3.25203	0.0464852	BT.5070.1.S1_AT, BT.398.1.S1_AT, BT.5070.1.S1_X_AT, BT.2688.1.S1_AT, BT.23380.2.S1_AT	76	65	6037	4.88826	0.999279	0.403576	43.4321
SP_PIR_KEYWORDS	isopeptide bond	4	3.25203	0.119093	BT.5070.1.S1_AT, BT.5045.1.S1_AT, BT.5070.1.S1_X_AT, BT.2688.1.S1_AT, BT.23380.2.S1_AT	76	97	6037	3.27564	1	0.552057	78.0787
Annotation Cluster 5	Enrichment Score: 1.6753898899544397
Category	Term	Count	%	PValue	Genes	List Total	Pop Hits	Pop Total	Fold Enrichment	Bonferroni	Benjamini	FDR
GOTERM_CC_FAT	GO:0005730~nucleolus	7	5.69106	0.00699959	BT.9051.1.S1_AT, BT.19687.2.S1_AT, BT.16052.2.A1_AT, BT.2589.1.S1_AT, BT.16104.1.S1_AT, BT.1699.2.S1_A_AT, BT.21839.1.A1_AT	52	158	4666	3.97541	0.601549	0.36877	7.86468
GOTERM_CC_FAT	GO:0043232~intracellular non-membrane-bounded organelle	16	13.0081	0.0366757	BT.5070.1.S1_AT, BT.5070.1.S1_X_AT, BT.16052.2.A1_AT, BT.3211.1.S1_AT, BT.16104.1.S1_AT, BT.1558.1.S1_AT, BT.26992.2.S1_AT, BT.2688.1.S1_AT, BT.9051.1.S1_AT, BT.20602.1.S1_AT, BT.28064.2.S1_AT, BT.3929.1.S1_AT, BT.28064.1.S1_AT, BT.19687.2.S1_AT, BT.2589.1.S1_AT, BT.19676.2.S1_A_AT, BT.1699.2.S1_A_AT, BT.21839.1.A1_AT	52	858	4666	1.6733	0.992515	0.457656	35.3208
GOTERM_CC_FAT	GO:0043228~non-membrane-bounded organelle	16	13.0081	0.0366757	BT.5070.1.S1_AT, BT.5070.1.S1_X_AT, BT.16052.2.A1_AT, BT.3211.1.S1_AT, BT.16104.1.S1_AT, BT.1558.1.S1_AT, BT.26992.2.S1_AT, BT.2688.1.S1_AT, BT.9051.1.S1_AT, BT.20602.1.S1_AT, BT.28064.2.S1_AT, BT.3929.1.S1_AT, BT.28064.1.S1_AT, BT.19687.2.S1_AT, BT.2589.1.S1_AT, BT.19676.2.S1_A_AT, BT.1699.2.S1_A_AT, BT.21839.1.A1_AT	52	858	4666	1.6733	0.992515	0.457656	35.3208
Annotation Cluster 6	Enrichment Score: 1.6593371301974056
Category	Term	Count	%	PValue	Genes	List Total	Pop Hits	Pop Total	Fold Enrichment	Bonferroni	Benjamini	FDR
GOTERM_BP_FAT	GO:0070647~protein modification by small protein conjugation or removal	5	4.06504	0.00403224	BT.20602.1.S1_AT, BT.16134.1.A1_AT, BT.5070.1.S1_AT, BT.5070.1.S1_X_AT, BT.9809.1.S1_AT, BT.2513.1.S1_AT, BT.2513.2.S1_AT	67	57	5722	7.49149	0.897177	0.897177	5.7438
GOTERM_BP_FAT	GO:0044265~cellular macromolecule catabolic process	9	7.31707	0.00758638	BT.20602.1.S1_AT, BT.16134.1.A1_AT, BT.9664.1.A1_AT, BT.870.1.S1_AT, BT.13185.1.A1_AT, BT.6706.1.S1_AT, BT.9809.1.S1_AT, BT.2513.1.S1_AT, BT.26992.2.S1_AT, BT.2513.2.S1_AT	67	250	5722	3.07451	0.98626	0.88278	10.5502
GOTERM_BP_FAT	GO:0051603~proteolysis involved in cellular protein catabolic process	8	6.50407	0.0100651	BT.20602.1.S1_AT, BT.16134.1.A1_AT, BT.9664.1.A1_AT, BT.870.1.S1_AT, BT.13185.1.A1_AT, BT.9809.1.S1_AT, BT.2513.1.S1_AT, BT.26992.2.S1_AT, BT.2513.2.S1_AT	67	210	5722	3.25345	0.996639	0.850201	13.766
GOTERM_BP_FAT	GO:0044257~cellular protein catabolic process	8	6.50407	0.010317	BT.20602.1.S1_AT, BT.16134.1.A1_AT, BT.9664.1.A1_AT, BT.870.1.S1_AT, BT.13185.1.A1_AT, BT.9809.1.S1_AT, BT.2513.1.S1_AT, BT.26992.2.S1_AT, BT.2513.2.S1_AT	67	211	5722	3.23803	0.997087	0.767683	14.0866
GOTERM_BP_FAT	GO:0016567~protein ubiquitination	4	3.25203	0.0106834	BT.20602.1.S1_AT, BT.5070.1.S1_AT, BT.5070.1.S1_X_AT, BT.9809.1.S1_AT, BT.2513.1.S1_AT, BT.2513.2.S1_AT	67	40	5722	8.5403	0.997635	0.701629	14.5511
SP_PIR_KEYWORDS	ubl conjugation pathway	7	5.69106	0.0108055	BT.20602.1.S1_AT, BT.16134.1.A1_AT, BT.9664.1.A1_AT, BT.870.1.S1_AT, BT.13185.1.A1_AT, BT.24950.1.S1_AT, BT.2513.1.S1_AT, BT.2513.2.S1_AT	76	151	6037	3.68238	0.808215	0.210149	12.1936
GOTERM_BP_FAT	GO:0009057~macromolecule catabolic process	9	7.31707	0.0130931	BT.20602.1.S1_AT, BT.16134.1.A1_AT, BT.9664.1.A1_AT, BT.870.1.S1_AT, BT.13185.1.A1_AT, BT.6706.1.S1_AT, BT.9809.1.S1_AT, BT.2513.1.S1_AT, BT.26992.2.S1_AT, BT.2513.2.S1_AT	67	275	5722	2.79501	0.999401	0.653548	17.5482
GOTERM_BP_FAT	GO:0030163~protein catabolic process	8	6.50407	0.0134006	BT.20602.1.S1_AT, BT.16134.1.A1_AT, BT.9664.1.A1_AT, BT.870.1.S1_AT, BT.13185.1.A1_AT, BT.9809.1.S1_AT, BT.2513.1.S1_AT, BT.26992.2.S1_AT, BT.2513.2.S1_AT	67	222	5722	3.07759	0.999497	0.613044	17.9235
GOTERM_BP_FAT	GO:0032446~protein modification by small protein conjugation	4	3.25203	0.0175223	BT.20602.1.S1_AT, BT.5070.1.S1_AT, BT.5070.1.S1_X_AT, BT.9809.1.S1_AT, BT.2513.1.S1_AT, BT.2513.2.S1_AT	67	48	5722	7.11692	0.999952	0.669066	22.8031
GOTERM_BP_FAT	GO:0019941~modification-dependent protein catabolic process	7	5.69106	0.0220909	BT.20602.1.S1_AT, BT.16134.1.A1_AT, BT.9664.1.A1_AT, BT.870.1.S1_AT, BT.13185.1.A1_AT, BT.9809.1.S1_AT, BT.2513.1.S1_AT, BT.2513.2.S1_AT	67	191	5722	3.12995	0.999997	0.681243	27.8951
GOTERM_BP_FAT	GO:0043632~modification-dependent macromolecule catabolic process	7	5.69106	0.0220909	BT.20602.1.S1_AT, BT.16134.1.A1_AT, BT.9664.1.A1_AT, BT.870.1.S1_AT, BT.13185.1.A1_AT, BT.9809.1.S1_AT, BT.2513.1.S1_AT, BT.2513.2.S1_AT	67	191	5722	3.12995	0.999997	0.681243	27.8951
GOTERM_BP_FAT	GO:0006508~proteolysis	10	8.13008	0.0685758	BT.20602.1.S1_AT, BT.16134.1.A1_AT, BT.23648.1.A1_AT, BT.9664.1.A1_AT, BT.870.1.S1_AT, BT.13185.1.A1_AT, BT.26917.1.S1_AT, BT.9809.1.S1_AT, BT.2513.1.S1_AT, BT.26992.2.S1_AT, BT.2513.2.S1_AT	67	446	5722	1.91487	1	0.785254	64.6571
GOTERM_BP_FAT	GO:0006511~ubiquitin-dependent protein catabolic process	3	2.43902	0.226895	BT.16134.1.A1_AT, BT.9664.1.A1_AT, BT.9809.1.S1_AT	67	78	5722	3.28473	1	0.970804	97.6893
SP_PIR_KEYWORDS	Protease	3	2.43902	0.686742	BT.16134.1.A1_AT, BT.9664.1.A1_AT, BT.26992.2.S1_AT	76	189	6037	1.26086	1	0.972693	99.9999
Annotation Cluster 7	Enrichment Score: 1.2547206406214477
Category	Term	Count	%	PValue	Genes	List Total	Pop Hits	Pop Total	Fold Enrichment	Bonferroni	Benjamini	FDR
GOTERM_BP_FAT	GO:0051276~chromosome organization	6	4.87805	0.0357054	BT.20602.1.S1_AT, BT.16134.1.A1_AT, BT.21723.1.A1_AT, BT.4351.2.S1_AT, BT.3929.1.S1_AT, BT.16052.2.A1_AT	67	159	5722	3.22275	1	0.721785	41.2751
GOTERM_BP_FAT	GO:0006325~chromatin organization	5	4.06504	0.0515415	BT.20602.1.S1_AT, BT.16134.1.A1_AT, BT.4351.2.S1_AT, BT.3929.1.S1_AT, BT.16052.2.A1_AT	67	122	5722	3.50012	1	0.741847	53.9176
GOTERM_BP_FAT	GO:0016568~chromatin modification	4	3.25203	0.05681	BT.20602.1.S1_AT, BT.16134.1.A1_AT, BT.4351.2.S1_AT, BT.3929.1.S1_AT	67	76	5722	4.49489	1	0.746406	57.5265
SP_PIR_KEYWORDS	chromatin regulator	3	2.43902	0.0915804	BT.16134.1.A1_AT, BT.4351.2.S1_AT, BT.3929.1.S1_AT	76	41	6037	5.81226	1	0.501031	68.324
Annotation Cluster 8	Enrichment Score: 1.2228759811491068
Category	Term	Count	%	PValue	Genes	List Total	Pop Hits	Pop Total	Fold Enrichment	Bonferroni	Benjamini	FDR
GOTERM_MF_FAT	GO:0004518~nuclease activity	4	3.25203	0.0491972	BT.21723.1.A1_AT, BT.5045.1.S1_AT, BT.16104.1.S1_AT, BT.1302.1.S1_AT	66	75	5899	4.76687	0.999935	0.854435	46.6102
SP_PIR_KEYWORDS	Endonuclease	3	2.43902	0.0498236	BT.21723.1.A1_AT, BT.5045.1.S1_AT, BT.1302.1.S1_AT	76	29	6037	8.21733	0.999577	0.404224	45.7576
GOTERM_MF_FAT	GO:0004519~endonuclease activity	3	2.43902	0.0874978	BT.21723.1.A1_AT, BT.5045.1.S1_AT, BT.1302.1.S1_AT	66	45	5899	5.95859	1	0.826033	67.9865
Annotation Cluster 9	Enrichment Score: 1.1347272535004387
Category	Term	Count	%	PValue	Genes	List Total	Pop Hits	Pop Total	Fold Enrichment	Bonferroni	Benjamini	FDR
SP_PIR_KEYWORDS	cell cycle	6	4.87805	0.0271865	BT.16134.1.A1_AT, BT.3929.1.S1_AT, BT.28064.2.S1_AT, BT.28064.1.S1_AT, BT.9809.1.S1_AT, BT.19522.2.S1_AT, BT.4895.1.S1_AT	76	137	6037	3.47887	0.984847	0.316732	28.1004
GOTERM_BP_FAT	GO:0007049~cell cycle	7	5.69106	0.0458009	BT.16134.1.A1_AT, BT.19633.1.A1_AT, BT.23225.1.S1_AT, BT.3929.1.S1_AT, BT.9809.1.S1_AT, BT.2688.1.S1_AT, BT.4895.1.S1_AT	67	227	5722	2.63357	1	0.715468	49.6611
SP_PIR_KEYWORDS	cell division	4	3.25203	0.100746	BT.16134.1.A1_AT, BT.3929.1.S1_AT, BT.28064.2.S1_AT, BT.28064.1.S1_AT, BT.4895.1.S1_AT	76	90	6037	3.53041	1	0.519859	71.9446
GOTERM_BP_FAT	GO:0051301~cell division	4	3.25203	0.110371	BT.16134.1.A1_AT, BT.3929.1.S1_AT, BT.4895.1.S1_AT, BT.21839.1.A1_AT	67	101	5722	3.3823	1	0.864019	81.9535
SP_PIR_KEYWORDS	mitosis	3	2.43902	0.153128	BT.16134.1.A1_AT, BT.3929.1.S1_AT, BT.28064.2.S1_AT, BT.28064.1.S1_AT	76	56	6037	4.2554	1	0.621548	86.3212
Annotation Cluster 10	Enrichment Score: 1.1109016882234521
Category	Term	Count	%	PValue	Genes	List Total	Pop Hits	Pop Total	Fold Enrichment	Bonferroni	Benjamini	FDR
GOTERM_MF_FAT	GO:0000166~nucleotide binding	24	19.5122	0.0032533	BT.21371.1.A1_AT, BT.23539.1.S1_AT, BT.21296.1.S1_AT, BT.24676.1.S1_AT, BT.20602.1.S1_AT, BT.12365.1.S1_AT, BT.13330.1.S1_AT, BT.23505.1.S1_AT, BT.28064.2.S1_AT, BT.24676.2.A1_AT, BT.4420.1.S1_AT, BT.23225.1.S1_AT, BT.2644.1.S1_AT, BT.24935.2.S1_AT, BT.13185.1.A1_AT, BT.6993.2.A1_A_AT, BT.16637.1.A1_AT, BT.23576.1.A1_AT, BT.3504.1.S1_AT, BT.3928.1.S1_AT, BT.23380.2.S1_AT, BT.4773.2.S1_A_AT, BT.45…	66	1198	5899	1.79056	0.463341	0.26743	3.97245
GOTERM_MF_FAT	GO:0001882~nucleoside binding	15	12.1951	0.053387	BT.4420.1.S1_AT, BT.23225.1.S1_AT, BT.2644.1.S1_AT, BT.13185.1.A1_AT, BT.6993.2.A1_A_AT, BT.21296.1.S1_AT, BT.16637.1.A1_AT, BT.23576.1.A1_AT, BT.2214.2.A1_AT, BT.4773.2.S1_A_AT, BT.4558.1.S1_AT, BT.23505.1.S1_AT, BT.13330.1.S1_AT, BT.12365.1.S1_AT, BT.20602.1.S1_AT, BT.28064.2.S1_AT, BT.28064.1.S1_AT	66	807	5899	1.66132	0.999972	0.825623	49.4642
SP_PIR_KEYWORDS	nucleotide-binding	14	11.3821	0.0654952	BT.4420.1.S1_AT, BT.23225.1.S1_AT, BT.2644.1.S1_AT, BT.13185.1.A1_AT, BT.6993.2.A1_A_AT, BT.21296.1.S1_AT, BT.24676.1.S1_AT, BT.16637.1.A1_AT, BT.3504.1.S1_AT, BT.4773.2.S1_A_AT, BT.12365.1.S1_AT, BT.20602.1.S1_AT, BT.28064.2.S1_AT, BT.28064.1.S1_AT, BT.19522.2.S1_AT, BT.24676.2.A1_AT	76	667	6037	1.66728	0.999966	0.454287	55.5482
GOTERM_MF_FAT	GO:0017076~purine nucleotide binding	17	13.8211	0.0783046	BT.4420.1.S1_AT, BT.23225.1.S1_AT, BT.2644.1.S1_AT, BT.13185.1.A1_AT, BT.6993.2.A1_A_AT, BT.21296.1.S1_AT, BT.24676.1.S1_AT, BT.16637.1.A1_AT, BT.23576.1.A1_AT, BT.3504.1.S1_AT, BT.4773.2.S1_A_AT, BT.4558.1.S1_AT, BT.23505.1.S1_AT, BT.13330.1.S1_AT, BT.12365.1.S1_AT, BT.20602.1.S1_AT, BT.28064.2.S1_AT, BT.28064.1.S1_AT, BT.19522.2.S1_AT, BT.24676.2.A1_AT	66	1010	5899	1.5044	1	0.857267	63.735
GOTERM_MF_FAT	GO:0001883~purine nucleoside binding	14	11.3821	0.0954859	BT.4420.1.S1_AT, BT.23225.1.S1_AT, BT.2644.1.S1_AT, BT.13185.1.A1_AT, BT.6993.2.A1_A_AT, BT.21296.1.S1_AT, BT.16637.1.A1_AT, BT.23576.1.A1_AT, BT.4773.2.S1_A_AT, BT.4558.1.S1_AT, BT.23505.1.S1_AT, BT.13330.1.S1_AT, BT.12365.1.S1_AT, BT.20602.1.S1_AT, BT.28064.2.S1_AT, BT.28064.1.S1_AT	66	802	5899	1.56023	1	0.82493	71.3033
GOTERM_MF_FAT	GO:0032553~ribonucleotide binding	16	13.0081	0.0982213	BT.4420.1.S1_AT, BT.23225.1.S1_AT, BT.2644.1.S1_AT, BT.13185.1.A1_AT, BT.6993.2.A1_A_AT, BT.21296.1.S1_AT, BT.24676.1.S1_AT, BT.16637.1.A1_AT, BT.23576.1.A1_AT, BT.3504.1.S1_AT, BT.4773.2.S1_A_AT, BT.23505.1.S1_AT, BT.13330.1.S1_AT, BT.12365.1.S1_AT, BT.20602.1.S1_AT, BT.28064.2.S1_AT, BT.28064.1.S1_AT, BT.19522.2.S1_AT, BT.24676.2.A1_AT	66	963	5899	1.48501	1	0.807096	72.3644
GOTERM_MF_FAT	GO:0032555~purine ribonucleotide binding	16	13.0081	0.0982213	BT.4420.1.S1_AT, BT.23225.1.S1_AT, BT.2644.1.S1_AT, BT.13185.1.A1_AT, BT.6993.2.A1_A_AT, BT.21296.1.S1_AT, BT.24676.1.S1_AT, BT.16637.1.A1_AT, BT.23576.1.A1_AT, BT.3504.1.S1_AT, BT.4773.2.S1_A_AT, BT.23505.1.S1_AT, BT.13330.1.S1_AT, BT.12365.1.S1_AT, BT.20602.1.S1_AT, BT.28064.2.S1_AT, BT.28064.1.S1_AT, BT.19522.2.S1_AT, BT.24676.2.A1_AT	66	963	5899	1.48501	1	0.807096	72.3644
SP_PIR_KEYWORDS	atp-binding	10	8.13008	0.131421	BT.4773.2.S1_A_AT, BT.4420.1.S1_AT, BT.20602.1.S1_AT, BT.12365.1.S1_AT, BT.23225.1.S1_AT, BT.2644.1.S1_AT, BT.13185.1.A1_AT, BT.6993.2.A1_A_AT, BT.21296.1.S1_AT, BT.16637.1.A1_AT	76	474	6037	1.67583	1	0.575418	81.4813
GOTERM_MF_FAT	GO:0030554~adenyl nucleotide binding	13	10.5691	0.156796	BT.4420.1.S1_AT, BT.23225.1.S1_AT, BT.2644.1.S1_AT, BT.13185.1.A1_AT, BT.6993.2.A1_A_AT, BT.21296.1.S1_AT, BT.16637.1.A1_AT, BT.23576.1.A1_AT, BT.4773.2.S1_A_AT, BT.4558.1.S1_AT, BT.12365.1.S1_AT, BT.20602.1.S1_AT, BT.13330.1.S1_AT, BT.23505.1.S1_AT	66	794	5899	1.46338	1	0.918384	88.0149
GOTERM_MF_FAT	GO:0005524~ATP binding	12	9.7561	0.184168	BT.4420.1.S1_AT, BT.23225.1.S1_AT, BT.2644.1.S1_AT, BT.13185.1.A1_AT, BT.21296.1.S1_AT, BT.6993.2.A1_A_AT, BT.16637.1.A1_AT, BT.23576.1.A1_AT, BT.4773.2.S1_A_AT, BT.12365.1.S1_AT, BT.13330.1.S1_AT, BT.23505.1.S1_AT, BT.20602.1.S1_AT	66	739	5899	1.45135	1	0.911949	92.0501
GOTERM_MF_FAT	GO:0032559~adenyl ribonucleotide binding	12	9.7561	0.193535	BT.4420.1.S1_AT, BT.23225.1.S1_AT, BT.2644.1.S1_AT, BT.13185.1.A1_AT, BT.21296.1.S1_AT, BT.6993.2.A1_A_AT, BT.16637.1.A1_AT, BT.23576.1.A1_AT, BT.4773.2.S1_A_AT, BT.12365.1.S1_AT, BT.13330.1.S1_AT, BT.23505.1.S1_AT, BT.20602.1.S1_AT	66	747	5899	1.4358	1	0.897961	93.1139
Annotation Cluster 11	Enrichment Score: 1.099340378295112
Category	Term	Count	%	PValue	Genes	List Total	Pop Hits	Pop Total	Fold Enrichment	Bonferroni	Benjamini	FDR
GOTERM_BP_FAT	GO:0006396~RNA processing	8	6.50407	0.0127958	BT.5045.1.S1_AT, BT.6706.1.S1_AT, BT.2589.1.S1_AT, BT.23539.1.S1_AT, BT.16104.1.S1_AT, BT.5458.1.S1_AT, BT.19676.2.S1_A_AT, BT.23380.2.S1_AT	67	220	5722	3.10556	0.99929	0.701331	17.1838
GOTERM_BP_FAT	GO:0042254~ribosome biogenesis	4	3.25203	0.034206	BT.19687.2.S1_AT, BT.2589.1.S1_AT, BT.16104.1.S1_AT, BT.19676.2.S1_A_AT	67	62	5722	5.50987	1	0.753316	39.9241
GOTERM_BP_FAT	GO:0022613~ribonucleoprotein complex biogenesis	4	3.25203	0.05681	BT.19687.2.S1_AT, BT.2589.1.S1_AT, BT.16104.1.S1_AT, BT.19676.2.S1_A_AT	67	76	5722	4.49489	1	0.746406	57.5265
GOTERM_BP_FAT	GO:0006364~rRNA processing	3	2.43902	0.0875064	BT.2589.1.S1_AT, BT.16104.1.S1_AT, BT.19676.2.S1_A_AT	67	43	5722	5.95835	1	0.830991	73.8337
GOTERM_BP_FAT	GO:0016072~rRNA metabolic process	3	2.43902	0.0875064	BT.2589.1.S1_AT, BT.16104.1.S1_AT, BT.19676.2.S1_A_AT	67	43	5722	5.95835	1	0.830991	73.8337
GOTERM_BP_FAT	GO:0034470~ncRNA processing	3	2.43902	0.269801	BT.2589.1.S1_AT, BT.16104.1.S1_AT, BT.19676.2.S1_A_AT	67	88	5722	2.91147	1	0.978687	98.9984
GOTERM_BP_FAT	GO:0034660~ncRNA metabolic process	3	2.43902	0.392555	BT.2589.1.S1_AT, BT.16104.1.S1_AT, BT.19676.2.S1_A_AT	67	117	5722	2.18982	1	0.994468	99.9323
Annotation Cluster 12	Enrichment Score: 1.0295302097660846
Category	Term	Count	%	PValue	Genes	List Total	Pop Hits	Pop Total	Fold Enrichment	Bonferroni	Benjamini	FDR
GOTERM_BP_FAT	GO:0006350~transcription	10	8.13008	0.0351795	BT.2214.2.A1_AT, BT.16134.1.A1_AT, BT.3929.1.S1_AT, BT.20595.2.S1_AT, BT.2513.1.S1_AT, BT.26520.1.S1_AT, BT.19676.2.S1_A_AT, BT.27190.1.S1_S_AT, BT.1231.1.S1_A_AT, BT.1699.2.S1_A_AT, BT.2513.2.S1_AT	67	393	5722	2.1731	1	0.739249	40.8045
GOTERM_BP_FAT	GO:0045449~regulation of transcription	15	12.1951	0.0383591	BT.16134.1.A1_AT, BT.19633.1.A1_AT, BT.5070.1.S1_AT, BT.100.1.S1_AT, BT.5070.1.S1_X_AT, BT.20595.2.S1_AT, BT.12712.1.A1_AT, BT.26520.1.S1_AT, BT.27190.1.S1_S_AT, BT.21469.1.S1_AT, BT.3929.1.S1_AT, BT.2513.1.S1_AT, BT.19676.2.S1_A_AT, BT.1231.1.S1_A_AT, BT.22973.1.S1_AT, BT.2513.2.S1_AT, BT.1699.2.S1_A_AT	67	736	5722	1.74055	1	0.726204	43.5973
SP_PIR_KEYWORDS	Transcription	10	8.13008	0.0427397	BT.2214.2.A1_AT, BT.16134.1.A1_AT, BT.3929.1.S1_AT, BT.20595.2.S1_AT, BT.2513.1.S1_AT, BT.26520.1.S1_AT, BT.19676.2.S1_A_AT, BT.27190.1.S1_S_AT, BT.1231.1.S1_A_AT, BT.1699.2.S1_A_AT, BT.2513.2.S1_AT	76	377	6037	2.10701	0.998692	0.399936	40.7145
SP_PIR_KEYWORDS	transcription regulation	9	7.31707	0.0540417	BT.16134.1.A1_AT, BT.3929.1.S1_AT, BT.20595.2.S1_AT, BT.2513.1.S1_AT, BT.26520.1.S1_AT, BT.19676.2.S1_A_AT, BT.27190.1.S1_S_AT, BT.1231.1.S1_A_AT, BT.1699.2.S1_A_AT, BT.2513.2.S1_AT	76	334	6037	2.14044	0.999785	0.410093	48.5706
SP_PIR_KEYWORDS	activator	4	3.25203	0.153135	BT.16134.1.A1_AT, BT.20595.2.S1_AT, BT.26520.1.S1_AT, BT.1699.2.S1_A_AT	76	109	6037	2.91502	1	0.607698	86.3225
GOTERM_BP_FAT	GO:0006355~regulation of transcription, DNA-dependent	8	6.50407	0.348391	BT.16134.1.A1_AT, BT.100.1.S1_AT, BT.20595.2.S1_AT, BT.12712.1.A1_AT, BT.26520.1.S1_AT, BT.19676.2.S1_A_AT, BT.22973.1.S1_AT, BT.1699.2.S1_A_AT	67	497	5722	1.3747	1	0.99342	99.8109
GOTERM_BP_FAT	GO:0051252~regulation of RNA metabolic process	8	6.50407	0.373618	BT.16134.1.A1_AT, BT.100.1.S1_AT, BT.20595.2.S1_AT, BT.12712.1.A1_AT, BT.26520.1.S1_AT, BT.19676.2.S1_A_AT, BT.22973.1.S1_AT, BT.1699.2.S1_A_AT	67	510	5722	1.33965	1	0.994282	99.8939
